# Supplementary material for: Diet-induced obesity alleviates epithelial damage in hyperoxic acute lung injury (HALI) in mice
Source: Respir Res. 2026 Apr 9;27:189. doi: 10.1186/s12931-026-03663-w (PMC13122894; doi:10.1186/s12931-026-03663-w)
Supplement: Supplementary file 2 — Supplementary Material 2. [file 12931_2026_3663_MOESM2_ESM.zip]

Archive with 11 entries (11 files):
- S7_HFD-Hyper unique_GO Process_merged 0.1.xlsx
- S8_all significant proteins_CD-HypervsHFD-Hyper.xlsx
- S9_all significant proteins_MildlyvsSeverely in CD-Hyper.xlsx
- S10_all significant proteins_InteractionDiet.xlsx
- S11_all significant proteins_InteractionOxygen.xlsx
- S1_all significant proteins_CDvsHFD.xlsx
- S2_all significant proteins_CDvsCD-Hyper.xlsx
- S3_all significant proteins_CDvsHFD-Hyper.xlsx
- S4_CD-Hyper all_GO Process_merged 0.1.xlsx
- S5_HFD-Hyper all_GO Process_merged 0.1.xlsx
- S6_CD-Hyper unique_GO Process_merged 0.1.xlsx
