# Supplementary material for: Diet-induced obesity alleviates epithelial damage in hyperoxic acute lung injury (HALI) in mice
Source: Respir Res. 2026 Apr 9;27:189. doi: 10.1186/s12931-026-03663-w (PMC13122894; doi:10.1186/s12931-026-03663-w)
Supplement: Supplementary file 2 — Supplementary Material 2. [file 12931_2026_3663_MOESM2_ESM.zip › S7_HFD-Hyper unique_GO Process_merged 0.1.xlsx]

## Sheet: HFD-Hyper unique_GO Process_mer
#term ID	term description	observed gene count	background gene count	strength	signal	false discovery rate	matching proteins in your network (IDs)	matching proteins in your network (labels)
GO:0008152	Metabolic process	192	8096	0.2	0.71	6.92e-11	10090.ENSMUSP00000001963,10090.ENSMUSP00000002663,10090.ENSMUSP00000003121,10090.ENSMUSP00000003521,10090.ENSMUSP00000003620,10090.ENSMUSP00000003907,10090.ENSMUSP00000004232,10090.ENSMUSP00000004375,10090.ENSMUSP00000005066,10090.ENSMUSP00000005406,10090.ENSMUSP00000005606,10090.ENSMUSP00000005711,10090.ENSMUSP00000005714,10090.ENSMUSP00000005829,10090.ENSMUSP00000006557,10090.ENSMUSP00000007005…	Ace,Pon1,Rab8a,Rps11,Prodh,Gcdh,Adh1,Phb2,Map2k1,App,Prkaca,Chmp2a,Ube2m,Ampd3,Elovl1,Acat2,Psmd2,Ppp2r1a,Rhoa,Plcd1,Dhdh,Cd5l,Fnta,Psmd3,Psmb6,Sart3,Tecr,Dpep1,Cpm,Pgam2,Nampt,Fdxr,Blmh,Ckmt2,Hexb,Mtrex,Glud1,Rtraf,Arf4,Dnajc3,Ndufa6,Gpt,Lmf2,Sdf2l1,Cd2ap,Clic5,C2,Otub1,Cdc42bpg,Rab1b,Cpt1a,Rela,Maoa,Huwe1,Chmp6,Fh1,Atp1b1,Ptges2,Hspa5,Ivd,Acss1,Mccc1,Naa15,Eif2a,Cryz,Bag1,Sf3a3,Hsd17b11,Rpn1,Ru…
GO:0016192	Vesicle-mediated transport	53	1296	0.44	0.89	8.97e-08	10090.ENSMUSP00000000727,10090.ENSMUSP00000003121,10090.ENSMUSP00000004508,10090.ENSMUSP00000004784,10090.ENSMUSP00000005406,10090.ENSMUSP00000005606,10090.ENSMUSP00000005711,10090.ENSMUSP00000006181,10090.ENSMUSP00000007216,10090.ENSMUSP00000015998,10090.ENSMUSP00000019317,10090.ENSMUSP00000022197,10090.ENSMUSP00000022429,10090.ENSMUSP00000022629,10090.ENSMUSP00000023502,10090.ENSMUSP00000025474…	Rab5b,Rab8a,Tmed4,Cnn2,App,Prkaca,Chmp2a,Napa,Ap2m1,Cd5l,Rab5c,Scamp1,Arf4,Dpysl2,Snx4,Napg,Ehd1,Rab1b,Chmp6,Ncl,Btk,Vps35,Nedd4,Atp6v1h,Coro7,Lrrk2,Rab2a,Arfgap3,Rab31,Carmil1,Calcrl,Hspa1a,Grk2,Stxbp1,Rab4b,Nsf,Cttn,Tgm2,Rhog,Prkci,Kdelr2,Arhgap1,Cyth3,Trappc2,Golga7,Rab27b,Ergic1,Cd36,Clasp1,Picalm,Stx7,Dnm1l,Lman1
GO:0046395	Carboxylic acid catabolic process	19	231	0.74	1.04	3.03e-06	10090.ENSMUSP00000002663,10090.ENSMUSP00000003620,10090.ENSMUSP00000003907,10090.ENSMUSP00000007005,10090.ENSMUSP00000019422,10090.ENSMUSP00000021197,10090.ENSMUSP00000022322,10090.ENSMUSP00000023203,10090.ENSMUSP00000025835,10090.ENSMUSP00000028807,10090.ENSMUSP00000029259,10090.ENSMUSP00000033098,10090.ENSMUSP00000034172,10090.ENSMUSP00000038555,10090.ENSMUSP00000081544,10090.ENSMUSP00000099919…	Pon1,Prodh,Gcdh,Acat2,Dpep1,Blmh,Glud1,Gpt,Cpt1a,Ivd,Mccc1,Bcat2,Ces1d,Pck2,Oat,Crat,Dld,Hadha,Eci1
GO:0006457	Protein folding	14	178	0.72	0.74	0.00032	10090.ENSMUSP00000022734,10090.ENSMUSP00000023453,10090.ENSMUSP00000025918,10090.ENSMUSP00000028222,10090.ENSMUSP00000028683,10090.ENSMUSP00000030125,10090.ENSMUSP00000034138,10090.ENSMUSP00000034947,10090.ENSMUSP00000041839,10090.ENSMUSP00000067882,10090.ENSMUSP00000074724,10090.ENSMUSP00000084586,10090.ENSMUSP00000091921,10090.ENSMUSP00000109870	Dnajc3,Sdf2l1,Stip1,Hspa5,Pdia3,Bag1,Dnaja2,Ppib,Txndc5,Tbcel,Hspe1,Hspa1a,Hsp90aa1,H2-DMb1
GO:0003013	Circulatory system process	22	475	0.49	0.56	0.0012	10090.ENSMUSP00000001963,10090.ENSMUSP00000002663,10090.ENSMUSP00000005066,10090.ENSMUSP00000007959,10090.ENSMUSP00000020107,10090.ENSMUSP00000020886,10090.ENSMUSP00000027863,10090.ENSMUSP00000030964,10090.ENSMUSP00000035829,10090.ENSMUSP00000041204,10090.ENSMUSP00000049457,10090.ENSMUSP00000059977,10090.ENSMUSP00000083204,10090.ENSMUSP00000086114,10090.ENSMUSP00000099985,10090.ENSMUSP00000101866…	Ace,Pon1,Map2k1,Rhoa,Atp2b1,Nampt,Atp1b1,Cd38,Akap12,Abcb1a,Cacna2d1,Ptgs1,F5,Grk2,Myl7,Gaa,Myl4,Anpep,Cd36,Stat1,Fgg,Dnm1l
GO:0002181	Cytoplasmic translation	11	127	0.76	0.64	0.0014	10090.ENSMUSP00000003521,10090.ENSMUSP00000032597,10090.ENSMUSP00000033342,10090.ENSMUSP00000054490,10090.ENSMUSP00000083722,10090.ENSMUSP00000086614,10090.ENSMUSP00000096777,10090.ENSMUSP00000117461,10090.ENSMUSP00000126294,10090.ENSMUSP00000151305,10090.ENSMUSP00000152944	Rps11,Rpl28,Eif3f,Rps23,Rpl31,Rpl34,Eif2s2,Rpl12,Rps13,Rps12,Rps24
GO:0048259	Regulation of receptor-mediated endocytosis	11	132	0.74	0.62	0.0017	10090.ENSMUSP00000005406,10090.ENSMUSP00000007216,10090.ENSMUSP00000024709,10090.ENSMUSP00000029912,10090.ENSMUSP00000034740,10090.ENSMUSP00000062030,10090.ENSMUSP00000099364,10090.ENSMUSP00000099638,10090.ENSMUSP00000113126,10090.ENSMUSP00000114495,10090.ENSMUSP00000146501	App,Ap2m1,Cd2ap,Sdcbp,Nedd4,H1f1,Nsf,Ankrd13a,Apoc3,Akap5,Picalm
GO:0071616	acyl-CoA biosynthetic process	6	28	1.15	0.7	0.0017	10090.ENSMUSP00000003907,10090.ENSMUSP00000006557,10090.ENSMUSP00000028944,10090.ENSMUSP00000034046,10090.ENSMUSP00000034904,10090.ENSMUSP00000106481	Gcdh,Elovl1,Acss1,Acsl1,Elovl5,Dld
GO:0097581	Lamellipodium organization	7	49	0.98	0.62	0.0029	10090.ENSMUSP00000023072,10090.ENSMUSP00000030518,10090.ENSMUSP00000032629,10090.ENSMUSP00000050897,10090.ENSMUSP00000072662,10090.ENSMUSP00000099368,10090.ENSMUSP00000107390	Parvb,Capzb,Cyfip1,S1pr1,Carmil1,Cttn,Nckap1
GO:0006958	Complement activation, classical pathway	6	35	1.06	0.6	0.0040	10090.ENSMUSP00000025230,10090.ENSMUSP00000027657,10090.ENSMUSP00000036747,10090.ENSMUSP00000040246,10090.ENSMUSP00000074902,10090.ENSMUSP00000125531	C2,C4bp,C1qc,C1qb,Cr1l,C1s1
GO:0009205	Purine ribonucleoside triphosphate metabolic process	12	193	0.62	0.48	0.0071	10090.ENSMUSP00000005829,10090.ENSMUSP00000007959,10090.ENSMUSP00000020768,10090.ENSMUSP00000023085,10090.ENSMUSP00000027863,10090.ENSMUSP00000036993,10090.ENSMUSP00000052584,10090.ENSMUSP00000066426,10090.ENSMUSP00000080302,10090.ENSMUSP00000081000,10090.ENSMUSP00000084586,10090.ENSMUSP00000125504	Ampd3,Rhoa,Pgam2,Ndufa6,Atp1b1,Opa1,Lrrk2,Pfkfb2,Pgk1,mt-Nd4,Hspa1a,Atp5j2
GO:0050769	Positive regulation of neurogenesis	15	300	0.52	0.44	0.0089	10090.ENSMUSP00000001963,10090.ENSMUSP00000005066,10090.ENSMUSP00000025867,10090.ENSMUSP00000030125,10090.ENSMUSP00000032629,10090.ENSMUSP00000036993,10090.ENSMUSP00000090245,10090.ENSMUSP00000097919,10090.ENSMUSP00000099411,10090.ENSMUSP00000100059,10090.ENSMUSP00000103884,10090.ENSMUSP00000114495,10090.ENSMUSP00000146501,10090.ENSMUSP00000151972,10090.ENSMUSP00000155155	Ace,Map2k1,Rela,Bag1,Cyfip1,Opa1,Marcks,Mapt,Tgm2,Ufl1,Prkci,Akap5,Picalm,Nap1l1,Dnm1l
GO:0051258	Protein polymerization	8	99	0.73	0.43	0.0167	10090.ENSMUSP00000005711,10090.ENSMUSP00000048489,10090.ENSMUSP00000097919,10090.ENSMUSP00000099368,10090.ENSMUSP00000114839,10090.ENSMUSP00000140167,10090.ENSMUSP00000141648,10090.ENSMUSP00000155155	Chmp2a,Coro7,Mapt,Cttn,Arpc4,Clasp1,Fgg,Dnm1l
GO:0061951	Establishment of protein localization to plasma membrane	6	54	0.87	0.42	0.0201	10090.ENSMUSP00000003121,10090.ENSMUSP00000028509,10090.ENSMUSP00000034131,10090.ENSMUSP00000068195,10090.ENSMUSP00000099364,10090.ENSMUSP00000112935	Rab8a,Gorasp2,Vps35,Rab31,Nsf,Golga7
GO:0062012	Regulation of small molecule metabolic process	16	376	0.45	0.37	0.0205	10090.ENSMUSP00000005066,10090.ENSMUSP00000005406,10090.ENSMUSP00000010804,10090.ENSMUSP00000023203,10090.ENSMUSP00000025835,10090.ENSMUSP00000027810,10090.ENSMUSP00000034172,10090.ENSMUSP00000034904,10090.ENSMUSP00000066426,10090.ENSMUSP00000080994,10090.ENSMUSP00000102665,10090.ENSMUSP00000113126,10090.ENSMUSP00000118566,10090.ENSMUSP00000122103,10090.ENSMUSP00000133008,10090.ENSMUSP00000155155	Map2k1,App,Plcd1,Gpt,Cpt1a,Fh1,Ces1d,Elovl5,Pfkfb2,mt-Co2,Fmo5,Apoc3,Mtch2,Slc25a12,Cd36,Dnm1l
GO:0060142	Regulation of syncytium formation by plasma membrane fusion	5	35	0.98	0.42	0.0222	10090.ENSMUSP00000025684,10090.ENSMUSP00000032409,10090.ENSMUSP00000068895,10090.ENSMUSP00000141132,10090.ENSMUSP00000146545	Ehd1,Camk1,Capn2,Stat1,Adam9
GO:0010035	Response to inorganic substance	21	596	0.37	0.33	0.0271	10090.ENSMUSP00000002663,10090.ENSMUSP00000005406,10090.ENSMUSP00000010804,10090.ENSMUSP00000016138,10090.ENSMUSP00000019422,10090.ENSMUSP00000020768,10090.ENSMUSP00000022322,10090.ENSMUSP00000025867,10090.ENSMUSP00000028222,10090.ENSMUSP00000029266,10090.ENSMUSP00000041204,10090.ENSMUSP00000052584,10090.ENSMUSP00000068895,10090.ENSMUSP00000077273,10090.ENSMUSP00000084041,10090.ENSMUSP00000097919…	Pon1,App,Plcd1,Fnta,Dpep1,Pgam2,Glud1,Rela,Hspa5,Anxa5,Abcb1a,Lrrk2,Capn2,Asph,Pkd2,Mapt,Slc25a12,Mb,Sftpa1,Fgg,Adam9
GO:0051770	Positive regulation of nitric-oxide synthase biosynthetic process	4	22	1.08	0.38	0.0359	10090.ENSMUSP00000016138,10090.ENSMUSP00000020886,10090.ENSMUSP00000035829,10090.ENSMUSP00000052584	Fnta,Nampt,Akap12,Lrrk2
GO:0050764	Regulation of phagocytosis	8	121	0.64	0.33	0.0431	10090.ENSMUSP00000004784,10090.ENSMUSP00000023629,10090.ENSMUSP00000025230,10090.ENSMUSP00000033617,10090.ENSMUSP00000068195,10090.ENSMUSP00000099411,10090.ENSMUSP00000129696,10090.ENSMUSP00000133008	Cnn2,Pros1,C2,Btk,Rab31,Tgm2,Sftpa1,Cd36
