# Supplementary material for: Diet-induced obesity alleviates epithelial damage in hyperoxic acute lung injury (HALI) in mice
Source: Respir Res. 2026 Apr 9;27:189. doi: 10.1186/s12931-026-03663-w (PMC13122894; doi:10.1186/s12931-026-03663-w)
Supplement: Supplementary file 2 — Supplementary Material 2. [file 12931_2026_3663_MOESM2_ESM.zip › S8_all significant proteins_CD-HypervsHFD-Hyper.xlsx]

## Sheet: Tabelle1
Protein names	Gene names	Major protein IDs	-Log Student's T-test p-value	Student's T-test Difference
26S proteasome non-ATPase regulatory subunit 3	Psmd3	P14685	2.09548	-0.392467
26S proteasome non-ATPase regulatory subunit 5	Psmd5	Q8BJY1	2.0922	-0.61764
28S ribosomal protein S7, mitochondrial	Mrps7	Q80X85	1.90493	-0.761762
3(2),5-bisphosphate nucleotidase 1	Bpnt1	Q9Z0S1	1.65727	-0.512509
40S ribosomal protein S20	Rps20	P60867	1.5636	1.96947
40S ribosomal protein S23	Rps23	P62267	1.40521	1.05095
40S ribosomal protein S6	Rps6	P62754	1.62337	0.458414
5(3)-deoxyribonucleotidase, cytosolic type	Nt5c	Q9JM14	1.51384	-0.558767
55 kDa erythrocyte membrane protein	Mpp1	P70290	1.93742	-0.50017
60S ribosomal protein L23	Rpl23	P62830	1.46739	0.44302
Abl interactor 1	Abi1	Q8CBW3	1.67226	-0.673646
Acetyl-CoA acetyltransferase, cytosolic	Acat2	Q8CAY6	1.37066	-0.680328
Acetyl-CoA carboxylase 1;Biotin carboxylase	Acaca	Q5SWU9	1.98214	-0.70542
Acylamino-acid-releasing enzyme	Apeh	Q8R146	1.5912	-0.448689
Acyl-coenzyme A thioesterase 1	Acot1	O55137	1.55153	0.503793
Adenylate kinase isoenzyme 1	Ak1	Q9R0Y5	1.36569	-0.48625
Adenylosuccinate lyase	Adsl	P54822	2.0042	-0.324952
ADP-ribosyl cyclase/cyclic ADP-ribose hydrolase 1	Cd38	P56528	1.83502	-1.51579
ADP-ribosylation factor GTPase-activating protein 3	Arfgap3	Q9D8S3	1.44449	-0.675086
Alcohol dehydrogenase 1	Adh1	P00329	1.95601	-0.395303
Aldehyde dehydrogenase, dimeric NADP-preferring	Aldh3a1	P47739	1.44567	-0.683033
Aldehyde dehydrogenase, mitochondrial	Aldh2	P47738	1.59654	-0.246375
Alpha-2-antiplasmin	Serpinf2	Q61247	1.59781	0.710313
Alpha-aminoadipic semialdehyde dehydrogenase	Aldh7a1	Q9DBF1	1.92547	-0.469219
Alpha-centractin	Actr1a	P61164	1.30198	-0.236715
Ammonium transporter Rh type A	Rhag	Q9QUT0	2.50211	-2.00522
AMP deaminase 3	Ampd3	O08739	2.37983	-0.903772
Angiopoietin-1 receptor	Tek	Q02858	1.39833	-0.95981
Angiotensinogen;Angiotensin-1;Angiotensin-2;Angiotensin-3;Angiotensin-4;Angiotensin 1-9;Angiotensin 1-7;Angiotensin 1-5;Angiotensin 1-4	Agt	P11859	1.57562	1.1499
Annexin A6	Anxa6	P14824	1.43499	-0.14327
Anoctamin-10	Ano10	Q8BH79	1.55383	0.710834
Antigen peptide transporter 1	Tap1	P21958	1.52254	-0.741537
Antigen peptide transporter 2	Tap2	P36371	1.92973	-0.513853
Apolipoprotein A-IV	Apoa4	P06728	2.04012	1.54914
Apolipoprotein B-100;Apolipoprotein B-48	Apob	E9Q414	2.98745	2.59478
Apolipoprotein E	Apoe	P08226	1.84579	1.91058
Arachidonate 5-lipoxygenase-activating protein	Alox5ap	P30355	1.37647	1.83475
ATP synthase subunit alpha, mitochondrial	Atp5a1	Q03265	1.33011	-0.199311
ATP synthase subunit beta, mitochondrial	Atp5b	P56480	1.68467	-0.246666
ATP-citrate synthase	Acly	Q91V92	2.57142	-0.486963
ATP-dependent 6-phosphofructokinase, muscle type	Pfkm	P47857	1.57884	-0.363889
ATP-dependent 6-phosphofructokinase, platelet type	Pfkp	Q9WUA3	1.92174	-0.348397
Basigin	Bsg	P18572	1.79071	-0.474178
Beta-2-glycoprotein 1	Apoh	Q01339	1.42327	0.869257
Beta-adducin	Add2	Q9QYB8	1.30991	-2.44933
Bifunctional coenzyme A synthase;Phosphopantetheine adenylyltransferase;Dephospho-CoA kinase	Coasy	Q9DBL7	1.56611	-0.878154
Bifunctional glutamate/proline--tRNA ligase;Glutamate--tRNA ligase;Proline--tRNA ligase	Eprs	Q8CGC7	1.42311	0.263458
Blood group Rh(D) polypeptide	Rhd	Q8CF94	1.65391	-0.677826
BPI fold-containing family A member 3	Bpifa3	Q9D9J8	2.57303	1.01797
Brain acid soluble protein 1	Basp1	Q91XV3	1.30466	-0.649427
C4b-binding protein	C4bpa	P08607	2.1981	1.25476
Cadherin-13	Cdh13	Q9WTR5	1.73181	-0.657459
Calcium-transporting ATPase	Atp2b4	Q6Q477	1.75351	-0.395137
Calumenin	Calu	O35887	1.36233	-0.383721
Canalicular multispecific organic anion transporter 2	Abcc3	B2RX12	1.41647	-0.927682
CapZ-interacting protein	Rcsd1	Q3UZA1	1.46461	-0.692183
Carboxylesterase 1C	Ces1c	P23953	1.44133	0.622783
Carboxypeptidase B2	Cpb2	Q9JHH6	3.78264	2.04981
Carboxypeptidase N catalytic chain	Cpn1	Q9JJN5	3.84079	1.46209
Carboxypeptidase N subunit 2	Cpn2	Q9DBB9	2.40603	1.6
Carnitine O-palmitoyltransferase 1, liver isoform	Cpt1a	P97742	4.39395	0.662794
Cathepsin Z	Ctsz	Q9WUU7	1.37872	0.489728
Cdc42 effector protein 1	Cdc42ep1	Q91W92	1.96325	-1.2502
CDP-diacylglycerol--glycerol-3-phosphate 3-phosphatidyltransferase, mitochondrial	Pgs1	Q8BHF7	1.63165	-1.67292
Ceruloplasmin	Cp	Q61147	2.85923	1.39256
Class II histocompatibility antigen, M beta 1 chain	H2-DMb1	P35737	2.54642	1.52405
Cleavage and polyadenylation specificity factor subunit 7	Cpsf7	Q8BTV2	1.72659	-0.788724
Clusterin;Clusterin beta chain;Clusterin alpha chain	Clu	Q06890	3.14798	1.41711
Coagulation factor V;Coagulation factor V heavy chain;Coagulation factor V light chain	F5	O88783	2.68202	1.70408
Coagulation factor XIII A chain	F13a1	Q8BH61	2.08989	-1.0667
Collagen alpha-1(XIV) chain	Col14a1	Q80X19	1.43393	-2.20993
Complement C1q subcomponent subunit C	C1qc	Q02105	1.47869	0.643708
Complement C1s-A subcomponent;Complement C1s-A subcomponent heavy chain;Complement C1s-A subcomponent light chain;Complement C1s-B subcomponent;Complement C1s-B subcomponent heavy chain;Complement C1s-B subcomponent light chain	C1sa;C1sb	Q8CG14	2.07227	1.60855
Complement C2;Complement C2b fragment;Complement C2a fragment	C2	P21180	2.05914	1.08876
Complement C3;Complement C3 beta chain;C3-beta-c;Complement C3 alpha chain;C3a anaphylatoxin;Acylation stimulating protein;Complement C3b alpha chain;Complement C3c alpha chain fragment 1;Complement C3dg fragment;Complement C3g fragment;Complement C3d fragment;Complement C3f fragment;Complement C3c alpha chain fragment 2	C3	P01027	2.57639	1.26153
Complement C4-B;Complement C4 beta chain;Complement C4 alpha chain;C4a anaphylatoxin;Complement C4 gamma chain	C4b	P01029	3.61369	1.59143
Complement C5;Complement C5 beta chain;Complement C5 alpha chain;C5a anaphylatoxin;Complement C5 alpha chain	C5	P06684	3.59169	1.37254
Complement component C9	C9	P06683	2.84104	1.56714
Complement component receptor 1-like protein	Cr1l	Q64735	1.61541	-1.6121
Complement factor B;Complement factor B Ba fragment;Complement factor B Bb fragment	Cfb	P04186	5.42234	1.77004
Complement factor D	Cfd	P03953	1.52046	-0.64998
Complement factor H	Cfh	P06909	3.54845	1.60615
Complement factor I;Complement factor I heavy chain;Complement factor I light chain	Cfi	Q61129	4.06503	1.69373
C-reactive protein	Crp	P14847	6.05456	2.81799
Creatine kinase S-type, mitochondrial	Ckmt2	Q6P8J7	1.55218	-1.34717
Cullin-3	Cul3	Q9JLV5	1.30361	-0.693115
Cytochrome P450 2B10	Cyp2b10	P12791	1.34731	-0.442026
Cytochrome P450 2F2	Cyp2f2	P33267	2.06296	-0.410877
Cytosolic 10-formyltetrahydrofolate dehydrogenase	Aldh1l1	Q8R0Y6	3.08391	-0.737397
Delta(3,5)-Delta(2,4)-dienoyl-CoA isomerase, mitochondrial	Ech1	O35459	1.92839	0.396056
Dihydropyrimidinase-related protein 2	Dpysl2	O08553	2.00304	-0.273794
Dipeptidase 1	Dpep1	P31428	1.65512	-0.44833
Disco-interacting protein 2 homolog B	Dip2b	Q3UH60	1.84749	0.920959
Dynactin subunit 5	Dctn5	Q9QZB9	1.35164	0.742006
E3 ubiquitin-protein ligase UBR1	Ubr1	O70481	1.43737	0.285626
EH domain-containing protein 1	Ehd1	Q9WVK4	1.46837	-0.161745
EH domain-containing protein 4	Ehd4	Q9EQP2	1.60842	-0.274873
Endoplasmic reticulum resident protein 29	Erp29	P57759	1.36837	0.14008
Enoyl-CoA hydratase domain-containing protein 2, mitochondrial	Echdc2	Q3TLP5	1.61538	-1.31294
Epidermal growth factor receptor substrate 15-like 1	Eps15l1	Q60902	1.40683	0.412932
Epimerase family protein SDR39U1	Sdr39u1	Q5M8N4	1.32442	-0.813365
Estradiol 17-beta-dehydrogenase 11	Hsd17b11	Q9EQ06	1.92594	0.686573
Eukaryotic translation initiation factor 3 subunit C	Eif3c	Q8R1B4	1.73691	0.126251
Eukaryotic translation initiation factor 4B	Eif4b	Q8BGD9	1.65886	-0.483489
Fatty acid synthase;[Acyl-carrier-protein] S-acetyltransferase;[Acyl-carrier-protein] S-malonyltransferase;3-oxoacyl-[acyl-carrier-protein] synthase;3-oxoacyl-[acyl-carrier-protein] reductase;3-hydroxyacyl-[acyl-carrier-protein] dehydratase;Enoyl-[acyl-carrier-protein] reductase;Oleoyl-[acyl-carrier-protein] hydrolase	Fasn	P19096	2.08011	-0.452358
Fibronectin;Anastellin	Fn1	P11276	2.61346	2.11357
Fibulin-1	Fbln1	Q08879	1.71267	-0.466884
Four and a half LIM domains protein 1	Fhl1	P97447	1.63824	0.389266
Galactokinase	Galk1	Q9R0N0	1.8276	-0.372304
Galectin-3	Lgals3	P16110	1.53098	0.292436
Glyoxalase domain-containing protein 4	Glod4	Q9CPV4	1.32387	0.238036
Golgi reassembly-stacking protein 2	Gorasp2	Q99JX3	1.48113	-0.48248
GTPase IMAP family member 4	Gimap4	Q99JY3	1.55011	-0.158955
Guanine nucleotide-binding protein G(o) subunit alpha	Gnao1	P18872	2.05975	-0.740679
Guanylate kinase	Guk1	Q64520	1.67662	1.15158
H-2 class I histocompatibility antigen, D-B alpha chain	H2-D1	P01899	1.39908	-0.441615
H-2 class I histocompatibility antigen, Q10 alpha chain	H2-Q10	P01898	2.32252	1.33892
Haptoglobin;Haptoglobin alpha chain;Haptoglobin beta chain	Hp	Q61646	5.03239	3.82302
HEAT repeat-containing protein 5B	Heatr5b	Q8C547	1.36934	0.673849
Heat shock 70 kDa protein 1A;Heat shock 70 kDa protein 1B	Hspa1a;Hspa1b	Q61696	1.44793	-1.13195
Heme oxygenase 2	Hmox2	O70252	1.74386	1.51473
Hemopexin	Hpx	Q91X72	1.75345	1.25362
Heparin cofactor 2	Serpind1	P49182	1.66381	1.03664
Heterogeneous nuclear ribonucleoprotein Q	Syncrip	Q7TMK9	2.14753	-0.252303
Histidine-rich glycoprotein	Hrg	Q9ESB3	2.49526	1.57165
Histone H1.1	Hist1h1a	P43275	1.6838	1.45248
Histone H1.3	Hist1h1d	P43277	1.78401	1.31113
Histone H1.4	Hist1h1e	P43274	1.31453	0.975148
Histone H1.5	Hist1h1b	P43276	1.42054	1.82633
Ig gamma-1 chain C region secreted form;Ig gamma-1 chain C region, membrane-bound form	Ighg1	P01868	2.55182	1.64791
Ig gamma-3 chain C region		P03987	1.42749	-1.47459
Ig kappa chain V-VI region NQ2-6.1		P04945	1.40775	1.28794
Insulin-like growth factor-binding protein complex acid labile subunit	Igfals	P70389	1.83875	1.46854
Inter alpha-trypsin inhibitor, heavy chain 4	Itih4	A6X935	3.95948	2.39566
Inter-alpha-trypsin inhibitor heavy chain H1	Itih1	Q61702	3.84632	1.60679
Inter-alpha-trypsin inhibitor heavy chain H2	Itih2	Q61703	3.00492	1.23047
Inter-alpha-trypsin inhibitor heavy chain H3	Itih3	Q61704	3.74575	2.20226
Intercellular adhesion molecule 1	Icam1	P13597	1.9435	-0.370282
Interferon-induced very large GTPase 1	Gvin1	Q80SU7	1.30224	-0.964464
Isocitrate dehydrogenase [NADP], mitochondrial	Idh2	P54071	1.4647	-0.221846
Kininogen-1;Kininogen-1 heavy chain;Bradykinin;Kininogen-1 light chain	Kng1	O08677	1.38585	0.785791
Kininogen-1;Kininogen-1 heavy chain;Bradykinin;Kininogen-1 light chain	Kng1	O08677	1.89749	0.681499
Lactadherin	Mfge8	P21956	2.2144	0.784541
Lipoprotein lipase	Lpl	P11152	2.04509	-1.39768
Liprin-beta-1	Ppfibp1	Q8C8U0	2.06365	0.811063
Low-density lipoprotein receptor	Ldlr	P35951	1.96905	-1.18846
Lumican	Lum	P51885	1.36395	-0.469135
MAGUK p55 subfamily member 2	Mpp2	Q9WV34	2.10779	1.01958
Major urinary protein 2	Mup2	P11589	1.58391	0.959862
Mannose-binding protein C	Mbl2	P41317	2.32853	1.50914
Methylmalonate-semialdehyde dehydrogenase [acylating], mitochondrial	Aldh6a1	Q9EQ20	1.41287	-0.229225
Methylmalonyl-CoA mutase, mitochondrial	Mut	P16332	1.65192	-0.98225
Methylthioribose-1-phosphate isomerase	Mri1	Q9CQT1	1.68298	-0.780816
Microtubule-associated protein tau	Mapt	P10637	1.98006	0.403689
Minor histocompatibility protein HA-1	Hmha1	Q3TBD2	1.60988	0.346463
Misshapen-like kinase 1	Mink1	Q9JM52	1.45216	0.264812
Mitochondrial fission 1 protein	Fis1	Q9CQ92	1.86742	0.352768
Mitochondrial-processing peptidase subunit alpha	Pmpca	Q9DC61	1.72463	-0.792445
N-acetylgalactosamine kinase	Galk2	Q68FH4	2.35117	-0.636661
N-acetylmuramoyl-L-alanine amidase	Pglyrp2	Q8VCS0	1.42264	0.747806
NAD kinase 2, mitochondrial	Nadk2	Q8C5H8	2.62979	-1.22099
NADH-ubiquinone oxidoreductase chain 5	Mtnd5	P03921	1.32191	-0.354605
NADP-dependent malic enzyme	Me1	P06801	1.53379	-0.408674
NADPH:adrenodoxin oxidoreductase, mitochondrial	Fdxr	Q61578	1.51169	-0.99175
Napsin-A	Napsa	O09043	2.21347	-0.424704
Neuroplastin	Nptn	P97300	1.60723	-0.708108
Neutral amino acid transporter B(0)	Slc1a5	P51912	1.44996	-0.705292
Nicotinamide phosphoribosyltransferase	Nampt	Q99KQ4	1.9918	-0.445337
Nuclear protein localization protein 4 homolog	Nploc4	P60670	1.98596	-0.628724
Nucleolin	Ncl	P09405	1.45954	-0.303141
Nucleosome assembly protein 1-like 4	Nap1l4	Q78ZA7	1.824	-0.516335
O-acetyl-ADP-ribose deacetylase 1	Oard1	Q8R5F3	1.43982	-0.769542
Ornithine aminotransferase, mitochondrial	Oat	P29758	2.72418	-0.303662
Periaxin	Prx	O55103	4.68934	-0.51365
Peroxisomal multifunctional enzyme type 2;(3R)-hydroxyacyl-CoA dehydrogenase;Enoyl-CoA hydratase 2	Hsd17b4	P51660	1.86104	0.288578
Phosphatidylinositol-glycan-specific phospholipase D	Gpld1	O70362	2.5326	1.19738
Phosphoenolpyruvate carboxykinase [GTP], mitochondrial	Pck2	Q8BH04	1.5093	-0.94274
Phosphoglucomutase-like protein 5	Pgm5	Q8BZF8	1.35932	-0.219466
Phospholipase A-2-activating protein	Plaa	P27612	1.96212	-0.403905
Pigment epithelium-derived factor	Serpinf1	P97298	2.18499	0.926924
Plasma protease C1 inhibitor	Serping1	P97290	2.56027	0.991391
Plasminogen;Plasmin heavy chain A;Activation peptide;Angiostatin;Plasmin heavy chain A, short form;Plasmin light chain B	Plg	P20918	2.27577	1.0502
Plexin domain-containing protein 2	Plxdc2	Q9DC11	2.61874	-0.971082
Prostaglandin G/H synthase 1	Ptgs1	P22437	1.36428	-0.421041
Protein 4.1	Epb41	P48193	2.51215	-0.679066
Protein AMBP;Alpha-1-microglobulin;Inter-alpha-trypsin inhibitor light chain;Trypstatin	Ambp	Q07456	3.29372	1.76226
Protein FAM177A1	Fam177a1	Q8BR63	1.54981	0.72362
Protein quaking	Qki	Q9QYS9	2.28399	0.463753
Protein RER1	Rer1	Q9CQU3	2.2595	0.970741
Protein Z-dependent protease inhibitor	Serpina10	Q8R121	2.6671	2.38524
Prothrombin;Activation peptide fragment 1;Activation peptide fragment 2;Thrombin light chain;Thrombin heavy chain	F2	P19221	2.72928	0.812554
Pyruvate carboxylase, mitochondrial	Pc	Q05920	1.84872	-0.314113
Pyruvate kinase PKM	Pkm	P52480	2.72392	-0.332386
Ras-related C3 botulinum toxin substrate 2	Rac2	Q05144	1.67572	0.96838
Ras-related protein M-Ras	Mras	O08989	1.65767	0.869693
Receptor-type tyrosine-protein phosphatase alpha	Ptpra	P18052	1.39828	-0.899275
Regulator of nonsense transcripts 1	Upf1	Q9EPU0	2.45322	0.244992
RuvB-like 2	Ruvbl2	Q9WTM5	1.32937	-0.364132
SEC14-like protein 4	Sec14l4	Q8R0F9	1.36992	-0.238921
Secernin-3	Scrn3	Q3TMH2	1.34845	-1.543
Secreted phosphoprotein 24	Spp2	Q8K1I3	1.9722	1.26348
Selenium-binding protein 1;Selenium-binding protein 2	Selenbp1;Selenbp2	P17563	1.35836	-0.177809
Selenoprotein O	Selo	Q9DBC0	2.17487	-0.991071
Selenoprotein P	Sepp1	P70274	3.25371	1.83706
Serine protease inhibitor A3N	Serpina3n	Q91WP6	1.93239	1.57882
Serine/threonine-protein phosphatase 2A 56 kDa regulatory subunit alpha isoform	Ppp2r5a	Q6PD03	1.33403	-0.355916
Serine/threonine-protein phosphatase 2A 65 kDa regulatory subunit A alpha isoform	Ppp2r1a	Q76MZ3	1.72556	-0.277759
Serine/threonine-protein phosphatase 2A activator	Ppp2r4	P58389	2.29191	-0.516783
Serine/threonine-protein phosphatase 6 regulatory subunit 3	Ppp6r3	Q922D4	1.57933	-0.751306
Serotransferrin	Tf	Q921I1	1.6753	0.648972
Serum amyloid A-1 protein	Saa1	P05366	2.13315	3.95895
Serum amyloid A-4 protein	Saa4	P31532	1.57496	1.90169
Serum amyloid P-component	Apcs	P12246	2.07138	3.06343
Serum paraoxonase/arylesterase 1	Pon1	P52430	1.3444	0.445236
Serum paraoxonase/arylesterase 2	Pon2	Q62086	1.70012	-0.443492
Small nuclear ribonucleoprotein Sm D3	Snrpd3	P62320	1.4037	0.588024
Sodium/potassium-transporting ATPase subunit beta-1	Atp1b1	P14094	2.24262	-0.398428
SPARC	Sparc	P07214	1.97207	-1.21264
SPARC-like protein 1	Sparcl1	P70663	1.42175	-1.06024
Squamous cell carcinoma antigen recognized by T-cells 3	Sart3	Q9JLI8	1.5155	-1.14312
Succinate dehydrogenase [ubiquinone] flavoprotein subunit, mitochondrial	Sdha	Q8K2B3	1.30427	-0.377985
Succinyl-CoA ligase [GDP-forming] subunit beta, mitochondrial	Suclg2	Q9Z2I8	1.44881	-0.175432
Succinyl-CoA:3-ketoacid coenzyme A transferase 1, mitochondrial	Oxct1	Q9D0K2	2.45112	-0.431999
Sulfhydryl oxidase 1	Qsox1	Q8BND5	2.91468	1.34907
Switch-associated protein 70	Swap70	Q6A028	1.79469	-0.345453
Syndecan-4	Sdc4	O35988	1.64807	0.51094
Syntaxin-binding protein 2	Stxbp2	Q64324	1.44194	-0.849585
Thyroxine-binding globulin	Serpina7	P61939	3.13545	2.15674
TOM1-like protein 2	Tom1l2	Q5SRX1	1.45733	-1.1326
Transcription elongation factor SPT5	Supt5h	O55201	1.46714	0.853957
Transient receptor potential cation channel subfamily V member 2	Trpv2	Q9WTR1	1.7844	-2.62407
Transmembrane protein 205	Tmem205	Q91XE8	1.39547	0.577748
Tubulin beta-6 chain	Tubb6	Q922F4	1.35431	1.55588
Tubulin-specific chaperone D	Tbcd	Q8BYA0	1.32754	-0.258133
Tyrosine-protein phosphatase non-receptor type 23	Ptpn23	Q6PB44	1.99919	0.32396
Ubiquitin-fold modifier-conjugating enzyme 1	Ufc1	Q9CR09	1.42087	0.867336
UMP-CMP kinase 2, mitochondrial	Cmpk2	Q3U5Q7	1.82898	-1.02304
Uridine diphosphate glucose pyrophosphatase	Nudt14	Q9D142	1.59813	1.22344
Vesicle transport protein GOT1B	Golt1b	Q9CR60	1.55604	0.323245
Vitamin D-binding protein	Gc	P21614	1.81646	0.690011
Vitamin K-dependent protein S	Pros1	Q08761	1.87633	0.775927
Vitronectin	Vtn	P29788	1.98506	1.04136
V-type proton ATPase catalytic subunit A	Atp6v1a	P50516	1.57672	0.253708
Zinc-alpha-2-glycoprotein	Azgp1	Q64726	1.85193	0.984458
	Kdelc2	G5E897	1.49656	-0.493274
