# Supplementary material for: Diet-induced obesity alleviates epithelial damage in hyperoxic acute lung injury (HALI) in mice
Source: Respir Res. 2026 Apr 9;27:189. doi: 10.1186/s12931-026-03663-w (PMC13122894; doi:10.1186/s12931-026-03663-w)
Supplement: Supplementary file 2 — Supplementary Material 2. [file 12931_2026_3663_MOESM2_ESM.zip › S9_all significant proteins_MildlyvsSeverely in CD-Hyper.xlsx]

## Sheet: Tabelle1
Protein names	Gene names	Major protein IDs	-Log Student's T-test p-value	Student's T-test Difference
1,5-anhydro-D-fructose reductase	Akr1e2	Q9DCT1	1.75211	2.26791
14-3-3 protein beta/alpha;14-3-3 protein beta/alpha, N-terminally processed	Ywhab	Q9CQV8	1.67898	-0.946631
14-3-3 protein epsilon	Ywhae	P62259	1.609	-0.366513
14-3-3 protein eta	Ywhah	P68510	1.39995	-0.702382
14-3-3 protein zeta/delta	Ywhaz	P63101	1.60311	-0.757868
26S protease regulatory subunit 10B	Psmc6	P62334	1.37035	0.438493
26S proteasome non-ATPase regulatory subunit 11	Psmd11	Q8BG32	1.35266	-0.178735
3(2),5-bisphosphate nucleotidase 1	Bpnt1	Q9Z0S1	1.39868	-0.367126
39S ribosomal protein L1, mitochondrial	Mrpl1	Q99N96	2.14179	1.01164
39S ribosomal protein L28, mitochondrial	Mrpl28	Q9D1B9	1.40274	-0.64816
40S ribosomal protein S13	Rps13	P62301	2.35262	1.03642
40S ribosomal protein S29	Rps29	P62274	1.65812	-5.38498
40S ribosomal protein S9	Rps9	Q6ZWN5	1.6516	-0.418858
4F2 cell-surface antigen heavy chain	Slc3a2	P10852	1.65762	-0.702281
5(3)-deoxyribonucleotidase, cytosolic type	Nt5c	Q9JM14	2.05988	-0.622128
5-3 exoribonuclease 2	Xrn2	Q9DBR1	1.88363	0.329937
5-AMP-activated protein kinase subunit beta-1	Prkab1	Q9R078	1.83288	2.0301
60S ribosomal protein L36a	Rpl36a	P83882	1.91552	2.05418
6-phosphogluconolactonase	Pgls	Q9CQ60	1.71065	-1.23798
Abl interactor 1	Abi1	Q8CBW3	2.00527	-1.1542
Acetyl-CoA carboxylase 1;Biotin carboxylase	Acaca	Q5SWU9	1.94267	0.950655
Acidic mammalian chitinase	Chia	Q91XA9	1.39233	-0.500451
Actin-related protein 2/3 complex subunit 5-like protein	Arpc5l	Q9D898	2.10852	2.82731
Acyl-CoA dehydrogenase family member 9, mitochondrial	Acad9	Q8JZN5	2.08858	-0.626353
Adapter molecule crk	Crk	Q64010	1.31234	0.795628
Adenylyl cyclase-associated protein 1	Cap1	P40124	2.0911	-0.429341
Advanced glycosylation end product-specific receptor	Ager	Q62151	1.34135	-3.16489
Aldehyde dehydrogenase, dimeric NADP-preferring	Aldh3a1	P47739	2.05012	1.12153
Alpha-parvin	Parva	Q9EPC1	1.81682	0.25809
Anaphase-promoting complex subunit 1	Anapc1	P53995	1.30522	-1.698
Ankyrin repeat domain-containing protein 13A	Ankrd13a	Q80UP5	1.34799	-1.38838
AP-3 complex subunit mu-1	Ap3m1	Q9JKC8	1.71006	-0.463807
Apolipoprotein C-I;Truncated apolipoprotein C-I	Apoc1	P34928	1.66903	-3.54961
Armadillo repeat-containing protein 10	Armc10	Q9D0L7	1.33006	-0.858217
Asparagine--tRNA ligase, cytoplasmic	Nars	Q8BP47	1.69674	-0.386945
Aspartoacylase	Aspa	Q8R3P0	1.78899	2.56213
Asporin	Aspn	Q99MQ4	2.77384	2.47411
ATP synthase F(0) complex subunit B1, mitochondrial	Atp5f1	Q9CQQ7	1.8308	-0.289114
ATP-binding cassette sub-family G member 2	Abcg2	Q7TMS5	1.54296	0.68535
BAG family molecular chaperone regulator 3	Bag3	Q9JLV1	2.692	-1.46473
Basement membrane-specific heparan sulfate proteoglycan core protein;Endorepellin;LG3 peptide	Hspg2	Q05793	1.63696	-0.711366
Bifunctional polynucleotide phosphatase/kinase;Polynucleotide 3-phosphatase;Polynucleotide 5-hydroxyl-kinase	Pnkp	Q9JLV6	1.55599	-0.53048
Biliverdin reductase A	Blvra	Q9CY64	2.19202	1.5213
Biotinidase	Btd	Q8CIF4	3.47958	-4.61065
Bis(5-adenosyl)-triphosphatase enpp4	Enpp4	Q8BTJ4	3.09446	-2.74077
Brain-specific angiogenesis inhibitor 1-associated protein 2	Baiap2	Q8BKX1	1.72871	-0.913689
BRCA1-A complex subunit BRE	Bre	Q8K3W0	1.93964	3.07187
Bromodomain-containing protein 4	Brd4	Q9ESU6	1.44406	-1.29101
Calcium signal-modulating cyclophilin ligand	Camlg	P49070	1.90016	1.23456
Calponin-1	Cnn1	Q08091	1.8612	1.79177
cAMP-dependent protein kinase type II-alpha regulatory subunit	Prkar2a	P12367	1.96111	-0.340018
Carbonic anhydrase-related protein	Ca8	P28651	1.35906	2.33455
Carboxypeptidase N catalytic chain	Cpn1	Q9JJN5	1.89208	-0.994537
Carboxypeptidase N subunit 2	Cpn2	Q9DBB9	1.99342	-1.64576
Caspase-7;Caspase-7 subunit p20;Caspase-7 subunit p11	Casp7	P97864	1.98904	1.57446
Caspase-8;Caspase-8 subunit p18;Caspase-8 subunit p10	Casp8	O89110	1.65726	-1.78387
Catechol O-methyltransferase domain-containing protein 1	Comtd1	Q8BIG7	1.35326	-0.689886
Cathepsin B;Cathepsin B light chain;Cathepsin B heavy chain	Ctsb	P10605	1.39834	-0.345115
CD2-associated protein	Cd2ap	Q9JLQ0	1.65138	-1.71436
CD81 antigen	Cd81	P35762	2.26404	-1.47346
CDK5 regulatory subunit-associated protein 3	Cdk5rap3	Q99LM2	1.37278	1.36421
Cell differentiation protein RCD1 homolog	Rqcd1	Q9JKY0	1.34031	-0.829899
Cell division control protein 42 homolog	Cdc42	P60766	1.59849	-0.855465
Cell division cycle and apoptosis regulator protein 1	Ccar1	Q8CH18	2.5266	-1.22804
Charged multivesicular body protein 2b	Chmp2b	Q8BJF9	1.46745	-0.540512
Chloride intracellular channel protein 3	Clic3	Q9D7P7	1.47299	-0.822844
Chloride intracellular channel protein 4	Clic4	Q9QYB1	1.35015	-0.49385
Citrate lyase subunit beta-like protein, mitochondrial	Clybl	Q8R4N0	1.83867	2.52774
Claudin-3	Cldn3	Q9Z0G9	3.16142	-0.607194
Coagulation factor V;Coagulation factor V heavy chain;Coagulation factor V light chain	F5	O88783	1.41476	-1.18297
Coagulation factor X;Factor X light chain;Factor X heavy chain;Activated factor Xa heavy chain	F10	O88947	1.33658	-0.950792
Coagulation factor XIII B chain	F13b	Q07968	2.55489	-1.92376
Coatomer subunit epsilon	Cope	O89079	1.87832	3.5168
Coiled-coil domain-containing protein 132	Ccdc132	Q8CI71	2.38889	-0.602775
Cold-inducible RNA-binding protein	Cirbp	P60824	1.62665	2.62292
Collagen alpha-1(XII) chain	Col12a1	Q60847	1.40155	-0.715148
COMM domain-containing protein 9	Commd9	Q8K2Q0	1.62261	1.37575
Complement C3;Complement C3 beta chain;C3-beta-c;Complement C3 alpha chain;C3a anaphylatoxin;Acylation stimulating protein;Complement C3b alpha chain;Complement C3c alpha chain fragment 1;Complement C3dg fragment;Complement C3g fragment;Complement C3d fragment;Complement C3f fragment;Complement C3c alpha chain fragment 2	C3	P01027	1.33719	-0.691817
Complement C4-B;Complement C4 beta chain;Complement C4 alpha chain;C4a anaphylatoxin;Complement C4 gamma chain	C4b	P01029	1.56604	-0.844333
Complement factor H	Cfh	P06909	1.32973	-0.696084
Copper chaperone for superoxide dismutase	Ccs	Q9WU84	1.38243	-0.39125
Cytochrome P450 2B10	Cyp2b10	P12791	1.43073	-0.54048
Dehydrogenase/reductase SDR family member 1	Dhrs1	Q99L04	2.06404	2.05849
DENN domain-containing protein 3	Dennd3	A2RT67	1.72887	-0.72771
Desmoglein-1-alpha;Desmoglein-1-beta	Dsg1a;Dsg1b	Q61495	1.37006	-4.02723
Developmentally-regulated GTP-binding protein 1	Drg1	P32233	1.99643	1.51246
Diacylglycerol kinase zeta	Dgkz	Q80UP3	1.31196	1.3335
Dimethylaniline monooxygenase [N-oxide-forming] 2	Fmo2	Q8K2I3	1.97135	-0.297204
Dimethylaniline monooxygenase [N-oxide-forming] 3	Fmo3	P97501	1.41946	1.11771
Diphosphoinositol polyphosphate phosphohydrolase 2;Diphosphoinositol polyphosphate phosphohydrolase 3-beta;Diphosphoinositol polyphosphate phosphohydrolase 3-alpha	Nudt4;Nudt11;Nudt10	Q8R2U6	1.3101	1.47088
Disabled homolog 2-interacting protein	Dab2ip	Q3UHC7	1.72724	-1.98634
DnaJ homolog subfamily A member 2	Dnaja2	Q9QYJ0	2.06389	-0.544003
DnaJ homolog subfamily C member 8	Dnajc8	Q6NZB0	1.63371	1.20079
Double-strand-break repair protein rad21 homolog	Rad21	Q61550	1.54688	1.08232
Dynamin-like 120 kDa protein, mitochondrial;Dynamin-like 120 kDa protein, form S1	Opa1	P58281	1.33187	-0.845045
Echinoderm microtubule-associated protein-like 4	Eml4	Q3UMY5	1.35852	-0.351882
Ectonucleoside triphosphate diphosphohydrolase 1	Entpd1	P55772	1.95193	-1.06576
Elongation factor 1-delta	Eef1d	P57776	1.32397	1.44064
Endomucin	Emcn	Q9R0H2	1.406	-2.7728
Endoplasmic reticulum-Golgi intermediate compartment protein 1	Ergic1	Q9DC16	1.48545	1.75194
Endothelial cell-selective adhesion molecule	Esam	Q925F2	1.53361	-0.707912
Epidermal growth factor receptor kinase substrate 8-like protein 2	Eps8l2	Q99K30	1.66362	-2.51464
Estradiol 17-beta-dehydrogenase 8	Hsd17b8	P50171	1.69612	-0.823784
Eukaryotic translation initiation factor 2A;Eukaryotic translation initiation factor 2A, N-terminally processed	Eif2a	Q8BJW6	1.79154	-0.92513
Exportin-4	Xpo4	Q9ESJ0	1.36271	-0.62932
FAS-associated factor 1	Faf1	P54731	1.38744	-1.02774
Fatty-acid amide hydrolase 1	Faah	O08914	1.37101	-0.461259
Feline leukemia virus subgroup C receptor-related protein 2	Flvcr2	Q91X85	1.45291	-1.4296
Fermitin family homolog 2	Fermt2	Q8CIB5	1.47485	-0.270314
Fermitin family homolog 3	Fermt3	Q8K1B8	1.53255	-0.33694
Fibrinogen alpha chain;Fibrinopeptide A;Fibrinogen alpha chain	Fga	E9PV24	2.249	-0.626712
Fibrinogen beta chain;Fibrinopeptide B;Fibrinogen beta chain	Fgb	Q8K0E8	1.52371	-0.507046
Fibrinogen gamma chain	Fgg	Q8VCM7	2.07583	-0.549562
Flavin reductase (NADPH)	Blvrb	Q923D2	1.79757	-0.301211
Fumarylacetoacetate hydrolase domain-containing protein 2A	Fahd2	Q3TC72	1.56059	1.7511
GDP-fucose protein O-fucosyltransferase 2	Pofut2	Q8VHI3	1.45854	-2.3066
GDP-L-fucose synthase	Tsta3	P23591	2.10926	0.747707
General transcription factor IIF subunit 2	Gtf2f2	Q8R0A0	1.73414	-0.422743
Glucose 1,6-bisphosphate synthase	Pgm2l1	Q8CAA7	1.52138	-0.81396
Glutamine synthetase	Glul	P15105	2.07919	3.2454
Glutamine--fructose-6-phosphate aminotransferase [isomerizing] 1	Gfpt1	P47856	1.30267	-1.20427
Glutathione peroxidase 1	Gpx1	P11352	1.66343	-0.454097
Glutathione S-transferase kappa 1	Gstk1	Q9DCM2	1.4898	-0.400158
Glycerol kinase	Gk	Q64516	1.45353	0.652016
Glycerol-3-phosphate dehydrogenase [NAD(+)], cytoplasmic	Gpd1	P13707	2.37843	4.64736
Glycerophosphodiester phosphodiesterase domain-containing protein 1	Gdpd1	Q9CRY7	1.68796	1.98552
Glyoxylate reductase/hydroxypyruvate reductase	Grhpr	Q91Z53	1.92695	1.28992
Growth hormone-inducible transmembrane protein	Ghitm	Q91VC9	2.52862	-1.05612
GTP:AMP phosphotransferase AK3, mitochondrial	Ak3	Q9WTP7	1.47772	-0.822149
GTP-binding protein 1	Gtpbp1	O08582	1.43931	-0.671736
GTP-binding protein SAR1b	Sar1b	Q9CQC9	2.84369	-1.20132
Guanine nucleotide-binding protein G(q) subunit alpha	Gnaq	P21279	1.45144	-0.504975
Guanine nucleotide-binding protein subunit alpha-11	Gna11	P21278	1.45873	-0.325029
Guanine nucleotide-binding protein-like 1	Gnl1	P36916	1.47689	1.358
Haptoglobin;Haptoglobin alpha chain;Haptoglobin beta chain	Hp	Q61646	1.40208	-1.44994
Heterochromatin protein 1-binding protein 3	Hp1bp3	Q3TEA8	1.8533	-1.64383
Heterogeneous nuclear ribonucleoprotein A0	Hnrnpa0	Q9CX86	2.04365	1.57107
Heterogeneous nuclear ribonucleoprotein A1;Heterogeneous nuclear ribonucleoprotein A1, N-terminally processed	Hnrnpa1	P49312	1.35524	1.17502
High mobility group protein B1	Hmgb1	P63158	1.34178	-0.336468
High mobility group protein B2	Hmgb2	P30681	1.37717	-0.481562
Histone deacetylase 6	Hdac6	Q9Z2V5	1.79135	-1.52374
Histone H2A.V;Histone H2A.Z	H2afv;H2afz	Q3THW5	1.71795	1.96613
Hypoxanthine-guanine phosphoribosyltransferase	Hprt1	P00493	1.63352	-0.319202
Ig gamma-3 chain C region		P03987	1.49796	1.50134
Inactive phospholipase C-like protein 1	Plcl1	Q3USB7	1.35246	-1.28577
Inorganic pyrophosphatase	Ppa1	Q9D819	3.13351	1.78361
Insulin-like growth factor-binding protein complex acid labile subunit	Igfals	P70389	2.33418	-2.23868
Interferon-inducible double-stranded RNA-dependent protein kinase activator A	Prkra	Q9WTX2	1.50975	1.47055
Keratin, type II cytoskeletal 1	Krt1	P04104	1.69275	0.878048
KH domain-containing, RNA-binding, signal transduction-associated protein 1	Khdrbs1	Q60749	1.37993	0.48497
Lactadherin	Mfge8	P21956	1.49847	-0.855199
Legumain	Lgmn	O89017	2.01963	3.96835
Leucine-rich repeat-containing protein 59	Lrrc59	Q922Q8	3.19808	1.92735
Leukotriene A-4 hydrolase	Lta4h	P24527	1.51742	-0.304461
Long-chain-fatty-acid--CoA ligase 4	Acsl4	Q9QUJ7	2.75182	-1.81758
L-xylulose reductase	Dcxr	Q91X52	1.56779	-1.17213
Lysophosphatidylcholine acyltransferase 1	Lpcat1	Q3TFD2	1.882	-0.790564
Lysophospholipid acyltransferase 7	Mboat7	Q8CHK3	1.95453	-0.868303
Lysosome membrane protein 2	Scarb2	O35114	1.33066	-1.32286
Magnesium-dependent phosphatase 1	Mdp1	Q9D967	2.43992	2.47264
Malate dehydrogenase, cytoplasmic	Mdh1	P14152	1.70961	1.23251
Mannose-binding protein C	Mbl2	P41317	2.24146	-1.74287
Matrix-remodeling-associated protein 7	Mxra7	Q9CZH7	1.44244	-1.0947
Metaxin-1	Mtx1	P47802	1.87305	2.1345
MICOS complex subunit Mic25	Chchd6	Q91VN4	2.45136	1.52285
Microtubule-associated protein 1B;MAP1B heavy chain;MAP1 light chain LC1	Map1b	P14873	1.67083	0.739636
Microtubule-associated protein tau	Mapt	P10637	1.52453	0.270861
Mimecan	Ogn	Q62000	1.30703	0.886664
Misshapen-like kinase 1	Mink1	Q9JM52	1.98127	-0.374975
Mitochondrial import receptor subunit TOM20 homolog	Tomm20	Q9DCC8	4.05616	-3.07386
Mitochondrial import receptor subunit TOM34	Tomm34	Q9CYG7	2.76088	1.74559
Mitochondrial Rho GTPase 1	Rhot1	Q8BG51	1.77753	-0.426493
Mitogen-activated protein kinase 14	Mapk14	P47811	2.16715	-2.01218
Mitogen-activated protein kinase 3	Mapk3	Q63844	1.76343	-0.305194
Moesin	Msn	P26041	1.61762	-0.55364
Myc target protein 1	Myct1	Q8R411	1.42262	-1.06143
Myelin basic protein	Mbp	P04370	1.3916	1.37246
Myeloblastin	Prtn3	Q61096	1.76629	1.93958
Myosin regulatory light polypeptide 9	Myl9	Q9CQ19	1.67845	1.35741
Myotubularin-related protein 12	Mtmr12	Q80TA6	1.3947	-1.25089
Na(+)/H(+) exchange regulatory cofactor NHE-RF2	Slc9a3r2	Q9JHL1	1.66676	2.15503
NAD(P)H-hydrate epimerase	Apoa1bp	Q8K4Z3	2.20719	-0.721399
N-alpha-acetyltransferase 50	Naa50	Q6PGB6	1.37151	1.71563
Nestin	Nes	Q6P5H2	1.314	1.95581
Nucleoporin NUP53	Nup35	Q8R4R6	1.46552	-1.68476
Nucleoside diphosphate kinase B	Nme2	Q01768	1.3549	0.550396
OCIA domain-containing protein 1	Ociad1	Q9CRD0	2.04428	2.87512
OTU domain-containing protein 6B	Otud6b	Q8K2H2	2.21688	1.49644
Oxysterol-binding protein-related protein 3	Osbpl3	Q9DBS9	1.5934	1.32395
Palmdelphin	Palmd	Q9JHU2	1.7421	-1.22502
Pantetheinase	Vnn1	Q9Z0K8	1.36719	-1.80141
Peptide-N(4)-(N-acetyl-beta-glucosaminyl)asparagine amidase	Ngly1	Q9JI78	2.86055	-1.88691
Peptidyl-prolyl cis-trans isomerase CWC27 homolog	Cwc27	Q3TKY6	1.97588	-1.5112
Peptidyl-prolyl cis-trans isomerase FKBP1A	Fkbp1a	P26883	1.39214	-3.12302
Peroxiredoxin-6	Prdx6	O08709	1.68779	-0.439815
Phosducin-like protein 3	Pdcl3	Q8BVF2	1.34913	1.65422
Phosphatidylinositol transfer protein alpha isoform	Pitpna	P53810	2.57353	1.75114
Phosphatidylinositol-binding clathrin assembly protein	Picalm	Q7M6Y3	1.68238	-0.553786
Phosphoglucomutase-2	Pgm2	Q7TSV4	1.34198	-0.387293
Phospholipase A-2-activating protein	Plaa	P27612	1.64733	-0.377976
Phospholipid scramblase 3	Plscr3	Q9JIZ9	1.329	1.09298
Plasmalemma vesicle-associated protein	Plvap	Q91VC4	1.65955	-0.363632
Plastin-1	Pls1	Q3V0K9	1.59217	-0.985035
Platelet factor 4	Pf4	Q9Z126	1.44192	-1.25399
Platelet glycoprotein 4	Cd36	Q08857	1.5254	-0.898833
Platelet-activating factor acetylhydrolase IB subunit beta	Pafah1b2	Q61206	1.45012	-0.353451
Platelet-activating factor acetylhydrolase IB subunit gamma	Pafah1b3	Q61205	1.62143	-0.633097
Plexin domain-containing protein 2	Plxdc2	Q9DC11	1.4273	-0.527259
Polyprenol reductase	Srd5a3	Q9WUP4	1.31749	-2.20005
PRA1 family protein 2	Praf2	Q9JIG8	1.90553	2.03304
Prenylcysteine oxidase	Pcyox1	Q9CQF9	1.42858	-0.271821
Probable ATP-dependent RNA helicase DDX17	Ddx17	Q501J6	1.37411	0.658719
Probable ATP-dependent RNA helicase DDX6	Ddx6	P54823	1.41938	-0.136829
Probable ergosterol biosynthetic protein 28	ORF11	Q9ERY9	1.73587	-0.225444
Probable tRNA N6-adenosine threonylcarbamoyltransferase	Osgep	Q8BWU5	1.98205	2.76507
Probable tubulin polyglutamylase TTLL2	Ttll2	A4Q9E4	1.45456	1.33309
Procollagen galactosyltransferase 1	Colgalt1	Q8K297	1.94068	-0.734649
Proliferating cell nuclear antigen	Pcna	P17918	2.67982	2.36059
Proline dehydrogenase 1, mitochondrial	Prodh	Q9WU79	2.08917	-1.58486
Prolyl endopeptidase	Prep	Q9QUR6	1.79283	-0.474387
Prostaglandin E synthase 3	Ptges3	Q9R0Q7	1.34881	-1.59757
Proteasome subunit alpha type-3	Psma3	O70435	2.06834	-0.516361
Protein FAM177A1	Fam177a1	Q8BR63	1.5078	0.949741
Protein FAM49A	Fam49a	Q8BHZ0	1.54926	1.54872
Protein FAM50A	Fam50a	Q9WV03	2.06194	2.22757
Protein farnesyltransferase/geranylgeranyltransferase type-1 subunit alpha	Fnta	Q61239	1.67125	-0.413634
Protein ITFG3	Itfg3	Q8C0Z1	1.32987	-1.12758
Protein kinase C delta type;Protein kinase C delta type regulatory subunit;Protein kinase C delta type catalytic subunit	Prkcd	P28867	1.50984	-1.25938
Protein kinase C zeta type	Prkcz	Q02956	1.33358	-0.478769
Protein LAP2	Erbb2ip	Q80TH2	2.22319	-2.24761
Protein MAL2	Mal2	Q8BI08	1.70879	-1.07852
Protein scribble homolog	Scrib	Q80U72	1.35245	-1.58993
Putative RNA-binding protein Luc7-like 1	Luc7l	Q9CYI4	1.32616	-0.909737
Ras-related protein Rab-11B	Rab11b	P46638	1.77836	-0.324169
Rho guanine nucleotide exchange factor 1	Arhgef1	Q61210	1.7011	-0.156328
RNA polymerase II subunit A C-terminal domain phosphatase	Ctdp1	Q7TSG2	1.68312	0.558465
rRNA 2-O-methyltransferase fibrillarin	Fbl	P35550	1.47066	1.14781
Selenium-binding protein 1;Selenium-binding protein 2	Selenbp1;Selenbp2	P17563	2.20857	-0.219243
Selenocysteine-specific elongation factor	Eefsec	Q9JHW4	2.90691	-2.67718
Serine/arginine-rich splicing factor 4	Srsf4	Q8VE97	2.48693	-1.04235
Serine/threonine-protein kinase 3;Serine/threonine-protein kinase 3 36kDa subunit;Serine/threonine-protein kinase 3 20kDa subunit	Stk3	Q9JI10	1.80734	1.62196
Serine/threonine-protein kinase MARK2	Mark2	Q05512	2.50421	-1.43058
Serine/threonine-protein kinase MRCK alpha	Cdc42bpa	Q3UU96	2.07631	-2.62469
Serine/threonine-protein kinase N1	Pkn1	P70268	1.58636	-1.22794
Serine/threonine-protein phosphatase 2A 65 kDa regulatory subunit A alpha isoform	Ppp2r1a	Q76MZ3	1.3385	-0.241194
SH2 domain-containing protein 4A	Sh2d4a	Q9D7V1	1.44654	0.710644
Short/branched chain specific acyl-CoA dehydrogenase, mitochondrial	Acadsb	Q9DBL1	2.79774	0.44517
Signal recognition particle 54 kDa protein	Srp54	P14576	2.56201	-2.26905
Signal recognition particle receptor subunit beta	Srprb	P47758	2.2118	-0.491006
Solute carrier family 2, facilitated glucose transporter member 3	Slc2a3	P32037	1.48626	-2.69504
Sorbin and SH3 domain-containing protein 1	Sorbs1	Q62417	1.52103	-1.4453
Sorting nexin-1	Snx1	Q9WV80	1.67637	0.531917
SPARC	Sparc	P07214	1.91768	-1.03466
Spermidine synthase	Srm	Q64674	1.32779	2.66342
STIP1 homology and U box-containing protein 1	Stub1	Q9WUD1	2.31202	3.06885
Stress-induced-phosphoprotein 1	Stip1	Q60864	1.35863	-0.235789
Striatin-3	Strn3	Q9ERG2	1.51069	0.793125
Synaptogyrin-2	Syngr2	O55101	1.34564	-1.74782
Syntaxin-12	Stx12	Q9ER00	2.25318	0.993723
Syntaxin-4	Stx4	P70452	2.87025	1.51697
Syntenin-1	Sdcbp	O08992	1.5225	2.68707
T-complex protein 1 subunit delta	Cct4	P80315	1.83327	-0.201669
Thioredoxin reductase 2, mitochondrial	Txnrd2	Q9JLT4	3.89614	-3.01724
Thioredoxin reductase 3	Txnrd3	Q99MD6	1.38557	-0.748503
Thiosulfate sulfurtransferase	Tst	P52196	2.06055	1.57977
Trafficking protein particle complex subunit 3	Trappc3	O55013	1.36839	0.600996
Trafficking protein particle complex subunit 4	Trappc4	Q9ES56	1.68883	2.92145
Trafficking protein particle complex subunit 9	Trappc9	Q3U0M1	1.48831	-1.4577
Transcription elongation factor B polypeptide 1	Tceb1	P83940	2.16655	-2.52744
Transcription factor p65	Rela	Q04207	1.47592	-1.70463
Transcription initiation factor IIB	Gtf2b	P62915	1.34252	1.61481
Transketolase	Tkt	P40142	4.25881	-0.165323
Trifunctional enzyme subunit alpha, mitochondrial;Long-chain enoyl-CoA hydratase;Long chain 3-hydroxyacyl-CoA dehydrogenase	Hadha	Q8BMS1	1.31816	-0.664508
Tripartite motif-containing protein 3	Trim3	Q9R1R2	1.35461	-1.52771
Tuftelin-interacting protein 11	Tfip11	Q9ERA6	2.01861	1.49219
Tyrosine-protein kinase Mer	Mertk	Q60805	1.30435	0.365734
Tyrosine-protein kinase Yes	Yes1	Q04736	1.63356	-1.776
U1 small nuclear ribonucleoprotein A	Snrpa	Q62189	1.45215	1.38411
Ubiquitin carboxyl-terminal hydrolase 7	Usp7	Q6A4J8	1.36879	0.527493
Ubiquitin thioesterase OTUB1	Otub1	Q7TQI3	2.92828	1.61351
Ubiquitin-conjugating enzyme E2 H	Ube2h	P62257	1.80942	1.94066
Ubiquitin-conjugating enzyme E2 L3	Ube2l3	P68037	1.53687	0.933077
Ubiquitin-conjugating enzyme E2 Z	Ube2z	Q3UE37	1.31622	-1.17208
Ubiquitin-like modifier-activating enzyme 6	Uba6	Q8C7R4	1.92107	-1.54291
UDP-N-acetylglucosamine--peptide N-acetylglucosaminyltransferase 110 kDa subunit	Ogt	Q8CGY8	1.45062	1.45086
UPF0687 protein C20orf27 homolog		Q9D1K7	1.73849	2.91746
Vacuolar protein sorting-associated protein 26B	Vps26b	Q8C0E2	2.72244	-0.625521
Very-long-chain enoyl-CoA reductase	Tecr	Q9CY27	3.87496	-0.47361
Vesicle-fusing ATPase	Nsf	P46460	1.9699	-0.761111
Vesicle-trafficking protein SEC22b	Sec22b	O08547	1.53377	-1.00987
YTH domain-containing family protein 2;YTH domain-containing family protein 1	Ythdf2;Ythdf1	Q91YT7	1.46955	1.41802
		P0DP28	1.39955	1.48059
	Scaf4	Q7TSH6	1.56448	1.15629
	Flrt3	Q8BGT1	1.74554	1.03072
