# Supplementary material for: Diet-induced obesity alleviates epithelial damage in hyperoxic acute lung injury (HALI) in mice
Source: Respir Res. 2026 Apr 9;27:189. doi: 10.1186/s12931-026-03663-w (PMC13122894; doi:10.1186/s12931-026-03663-w)
Supplement: Supplementary file 2 — Supplementary Material 2. [file 12931_2026_3663_MOESM2_ESM.zip › S10_all significant proteins_InteractionDiet.xlsx]

## Sheet: Tabelle1
Protein names	Gene names	Major protein IDs	-Log Student's T-test p-value	Student's T-test Difference
2,4-dienoyl-CoA reductase, mitochondrial	Decr1	Q9CQ62	2.24463	0.566857
26S proteasome non-ATPase regulatory subunit 2	Psmd2	Q8VDM4	1.4176	-0.191177
26S proteasome non-ATPase regulatory subunit 3	Psmd3	P14685	2.68867	-0.296288
40S ribosomal protein S12	Rps12	P63323	1.80751	0.408657
40S ribosomal protein S18	Rps18	P62270	1.38559	0.359374
40S ribosomal protein S26	Rps26	P62855	1.69119	0.581437
40S ribosomal protein S3a	Rps3a	P97351	1.87714	0.668189
5(3)-deoxyribonucleotidase, cytosolic type	Nt5c	Q9JM14	1.58652	-0.396919
5-nucleotidase	Nt5e	Q61503	1.74204	-0.439396
60S ribosomal protein L36	Rpl36	P47964	1.33678	0.713791
Acetyl-CoA carboxylase 1;Biotin carboxylase	Acaca	Q5SWU9	2.57652	-0.780164
Acylamino-acid-releasing enzyme	Apeh	Q8R146	1.76783	-0.757384
Acyl-coenzyme A thioesterase 1	Acot1	O55137	2.56119	0.564822
Acyl-coenzyme A thioesterase 2, mitochondrial	Acot2	Q9QYR9	1.86558	0.387422
Adenylate cyclase type 4	Adcy4	Q91WF3	1.38634	-0.573879
ADP-ribosyl cyclase/cyclic ADP-ribose hydrolase 1	Cd38	P56528	1.456	-1.0276
ADP-sugar pyrophosphatase	Nudt5	Q9JKX6	2.02873	1.03668
Aldehyde dehydrogenase family 16 member A1	Aldh16a1	Q571I9	1.46068	-0.659438
Alpha-soluble NSF attachment protein	Napa	Q9DB05	1.80428	0.509511
Amine oxidase [flavin-containing] A	Maoa	Q64133	1.75591	-0.254139
AMP deaminase 3	Ampd3	O08739	2.34406	-0.704545
Annexin A4	Anxa4	P97429	1.76019	0.426124
Annexin A5	Anxa5	P48036	1.71334	0.348231
AP-1 complex subunit gamma-1	Ap1g1	P22892	1.99948	-0.329278
AP-2 complex subunit beta	Ap2b1	Q9DBG3	1.75343	-0.245263
Apolipoprotein A-IV	Apoa4	P06728	2.40804	1.5657
Apolipoprotein E	Apoe	P08226	2.39761	2.00664
Apoptosis-inducing factor 1, mitochondrial	Aifm1	Q9Z0X1	1.41601	-0.258398
ATP synthase subunit gamma, mitochondrial	Atp5c1	Q91VR2	1.69438	0.46387
ATP-binding cassette sub-family B member 7, mitochondrial	Abcb7	Q61102	2.48825	-1.00132
ATP-citrate synthase	Acly	Q91V92	2.77632	-0.457508
ATP-dependent 6-phosphofructokinase, platelet type	Pfkp	Q9WUA3	1.51736	-0.306803
ATP-dependent RNA helicase DDX1	Ddx1	Q91VR5	1.59703	-0.628872
Band 3 anion transport protein	Slc4a1	P04919	2.87961	-0.445539
Band 4.1-like protein 2	Epb41l2	O70318	1.98123	-0.242096
Basal cell adhesion molecule	Bcam	Q9R069	1.94435	-0.363019
Basigin	Bsg	P18572	1.33735	-0.549879
Beta-2-syntrophin	Sntb2	Q61235	1.79171	-0.407638
Bisphosphoglycerate mutase	Bpgm	P15327	2.05184	-0.33371
C-1-tetrahydrofolate synthase, cytoplasmic;Methylenetetrahydrofolate dehydrogenase;Methenyltetrahydrofolate cyclohydrolase;Formyltetrahydrofolate synthetase;C-1-tetrahydrofolate synthase, cytoplasmic, N-terminally processed	Mthfd1	Q922D8	2.61623	-0.264667
Cadherin-1;E-Cad/CTF1;E-Cad/CTF2;E-Cad/CTF3	Cdh1	P09803	1.50579	-0.368386
Cadherin-13	Cdh13	Q9WTR5	2.47589	-0.799806
Calcitonin gene-related peptide type 1 receptor	Calcrl	Q9R1W5	1.79854	-0.333129
Calcium-binding mitochondrial carrier protein Aralar2	Slc25a13	Q9QXX4	1.77074	-0.839558
Calcium-binding mitochondrial carrier protein SCaMC-1	Slc25a24	Q8BMD8	1.81541	-0.992662
Calcium-transporting ATPase	Atp2b4	Q6Q477	2.3022	-0.802291
Calponin-2	Cnn2	Q08093	2.16445	0.919928
Canalicular multispecific organic anion transporter 2	Abcc3	B2RX12	2.43653	-0.909388
Carbonyl reductase [NADPH] 1	Cbr1	P48758	1.87351	0.349192
Carboxypeptidase N catalytic chain	Cpn1	Q9JJN5	1.43415	1.58601
Cathepsin Z	Ctsz	Q9WUU7	3.29742	0.545189
CD5 antigen-like	Cd5l	Q9QWK4	1.76375	0.808916
Cdc42 effector protein 4	Cdc42ep4	Q9JM96	1.48008	0.591073
Cdc42-interacting protein 4	Trip10	Q8CJ53	1.32412	-1.57163
Charged multivesicular body protein 6	Chmp6	P0C0A3	1.76004	0.790744
Cingulin	Cgn	P59242	1.54712	0.940479
Coagulation factor V;Coagulation factor V heavy chain;Coagulation factor V light chain	F5	O88783	1.63779	0.921126
Coagulation factor XIII A chain	F13a1	Q8BH61	2.3462	-0.779695
Coiled-coil domain-containing protein 47	Ccdc47	Q9D024	1.56971	0.777878
Cold shock domain-containing protein E1	Csde1	Q91W50	1.39992	-0.319853
Collagen alpha-1(XIV) chain	Col14a1	Q80X19	1.43819	-1.20884
Complement factor B;Complement factor B Ba fragment;Complement factor B Bb fragment	Cfb	P04186	1.412	1.25314
Complement factor I;Complement factor I heavy chain;Complement factor I light chain	Cfi	Q61129	1.50187	2.00322
Coronin-7	Coro7	Q9D2V7	1.58821	-0.424447
Cullin-3	Cul3	Q9JLV5	2.24511	-0.656688
Cytochrome P450 2B10	Cyp2b10	P12791	1.71505	-0.337296
Cytochrome P450 4B1	Cyp4b1	Q64462	2.74949	-0.373813
Cytoplasmic FMR1-interacting protein 1	Cyfip1	Q7TMB8	1.52266	-0.307245
Cytosolic 10-formyltetrahydrofolate dehydrogenase	Aldh1l1	Q8R0Y6	3.98003	-0.874295
Delta(3,5)-Delta(2,4)-dienoyl-CoA isomerase, mitochondrial	Ech1	O35459	2.44957	0.781549
Dihydropyrimidinase-related protein 5	Dpysl5	Q9EQF6	2.22934	-0.735445
Dimethylaniline monooxygenase [N-oxide-forming] 1	Fmo1	P50285	2.24985	-0.296961
Dimethylaniline monooxygenase [N-oxide-forming] 5	Fmo5	P97872	1.52926	-0.35348
Dipeptidase 1	Dpep1	P31428	1.31106	-0.387977
Dipeptidyl peptidase 4;Dipeptidyl peptidase 4 membrane form;Dipeptidyl peptidase 4 soluble form	Dpp4	P28843	2.26173	-0.289558
DnaJ homolog subfamily C member 8	Dnajc8	Q6NZB0	1.61447	0.532433
Dolichyl-diphosphooligosaccharide--protein glycosyltransferase subunit 2	Rpn2	Q9DBG6	1.52472	-0.24218
Echinoderm microtubule-associated protein-like 2	Eml2	Q7TNG5	1.69679	-0.417347
Electron transfer flavoprotein subunit alpha, mitochondrial	Etfa	Q99LC5	1.92471	0.341578
Endoplasmic reticulum-Golgi intermediate compartment protein 1	Ergic1	Q9DC16	1.793	0.915868
ER membrane protein complex subunit 2	Emc2	Q9CRD2	1.54965	0.591148
ER membrane protein complex subunit 4	Emc4	Q9CZX9	1.60048	0.851592
Erythrocyte membrane protein band 4.2	Epb42	P49222	1.47172	-0.503477
Extended synaptotagmin-1	Esyt1	Q3U7R1	2.03518	-0.160366
Fatty acid synthase;[Acyl-carrier-protein] S-acetyltransferase;[Acyl-carrier-protein] S-malonyltransferase;3-oxoacyl-[acyl-carrier-protein] synthase;3-oxoacyl-[acyl-carrier-protein] reductase;3-hydroxyacyl-[acyl-carrier-protein] dehydratase;Enoyl-[acyl-carrier-protein] reductase;Oleoyl-[acyl-carrier-protein] hydrolase	Fasn	P19096	4.47262	-0.516894
Fatty acid-binding protein, epidermal	Fabp5	Q05816	1.84858	-0.519619
FERM, RhoGEF and pleckstrin domain-containing protein 1	Farp1	F8VPU2	1.30462	-0.43104
Fermitin family homolog 3	Fermt3	Q8K1B8	1.40114	-0.266546
Fibrinogen gamma chain	Fgg	Q8VCM7	1.36248	0.323689
Flavin reductase (NADPH)	Blvrb	Q923D2	1.32102	-0.282157
Flotillin-2	Flot2	Q60634	1.49177	-0.562643
GDH/6PGL endoplasmic bifunctional protein;Glucose 1-dehydrogenase;6-phosphogluconolactonase	H6pd	Q8CFX1	1.30839	-0.270405
Geranylgeranyl pyrophosphate synthase	Ggps1	Q9WTN0	1.44519	0.841913
Golgi phosphoprotein 3	Golph3	Q9CRA5	1.32225	0.610275
Golgin subfamily A member 7	Golga7	Q91W53	1.45564	0.688517
Guanine nucleotide-binding protein G(o) subunit alpha	Gnao1	P18872	3.18271	-0.738224
Guanylate kinase	Guk1	Q64520	1.42032	0.516447
H-2 class I histocompatibility antigen, Q10 alpha chain	H2-Q10	P01898	1.60504	1.05807
Haptoglobin;Haptoglobin alpha chain;Haptoglobin beta chain	Hp	Q61646	5.31985	2.6818
Heat shock 70 kDa protein 1A;Heat shock 70 kDa protein 1B	Hspa1a;Hspa1b	Q61696	1.60456	-0.709351
Heat shock 70 kDa protein 4	Hspa4	Q61316	1.61713	-0.194573
Heat shock 70 kDa protein 4L	Hspa4l	P48722	1.81107	-0.236526
Heme oxygenase 2	Hmox2	O70252	1.64625	1.0068
Histamine N-methyltransferase	Hnmt	Q91VF2	1.38697	-0.277881
Hydroxyacyl-coenzyme A dehydrogenase, mitochondrial	Hadh	Q61425	1.8248	0.415016
Ig gamma-1 chain C region secreted form;Ig gamma-1 chain C region, membrane-bound form	Ighg1	P01868	1.91064	1.58716
Ig heavy chain V region 6.96		P18528	1.36322	1.49055
Ig kappa chain V-VI region NQ2-6.1		P04945	2.26928	1.36997
Inter alpha-trypsin inhibitor, heavy chain 4	Itih4	A6X935	2.00392	1.90419
Inter-alpha-trypsin inhibitor heavy chain H1	Itih1	Q61702	1.39288	1.1944
Inter-alpha-trypsin inhibitor heavy chain H3	Itih3	Q61704	1.74978	2.492
Intercellular adhesion molecule 1	Icam1	P13597	2.24658	-0.576121
Interferon-induced guanylate-binding protein 2	Gbp2	Q9Z0E6	1.46968	-1.31813
Interferon-induced transmembrane protein 2	Ifitm2	Q99J93	1.31157	0.826412
Lactadherin	Mfge8	P21956	3.26149	0.834894
Laminin subunit alpha-4	Lama4	P97927	2.7709	-0.874442
Laminin subunit beta-1	Lamb1	P02469	1.535	-0.346239
Lethal(2) giant larvae protein homolog 2	Llgl2	Q3TJ91	1.75309	-0.657405
Leucine-rich repeat-containing protein 16A	Lrrc16a	Q6EDY6	1.45923	-0.398426
Leucine-rich repeat-containing protein 59	Lrrc59	Q922Q8	2.48832	1.1586
Lipid phosphate phosphohydrolase 1	Ppap2a	Q61469	2.42441	0.768784
Lumican	Lum	P51885	1.3424	-0.601124
Lymphatic vessel endothelial hyaluronic acid receptor 1	Lyve1	Q8BHC0	2.3214	-0.762928
Methylcrotonoyl-CoA carboxylase subunit alpha, mitochondrial	Mccc1	Q99MR8	1.79912	-0.860216
Methylthioribose-1-phosphate isomerase	Mri1	Q9CQT1	1.34645	-0.475618
Microtubule-associated protein RP/EB family member 1	Mapre1	Q61166	1.31465	0.387482
Mitochondrial carnitine/acylcarnitine carrier protein	Slc25a20	Q9Z2Z6	1.9877	0.686944
Mitochondrial import receptor subunit TOM34	Tomm34	Q9CYG7	1.77458	1.01599
Monoglyceride lipase	Mgll	O35678	1.34854	0.789196
Myoferlin	Myof	Q69ZN7	1.59652	-0.306224
N-acetylgalactosamine kinase	Galk2	Q68FH4	1.60999	-0.738195
NAD kinase 2, mitochondrial	Nadk2	Q8C5H8	1.40682	-0.617628
Neuroplastin	Nptn	P97300	1.70062	-0.683557
NHL repeat-containing protein 2	Nhlrc2	Q8BZW8	1.69592	-0.72863
Nidogen-1	Nid1	P10493	1.37635	-0.424417
Nuclear protein localization protein 4 homolog	Nploc4	P60670	1.38069	-0.496168
O-acetyl-ADP-ribose deacetylase MACROD1	Macrod1	Q922B1	1.63869	0.422391
Ornithine aminotransferase, mitochondrial	Oat	P29758	1.75186	-0.184937
OTU domain-containing protein 7B	Otud7b	B2RUR8	1.49028	-0.567868
Paladin	Pald1	P70261	1.80917	-0.390665
Periaxin	Prx	O55103	1.68611	-0.500516
Peroxiredoxin-2	Prdx2	Q61171	1.72851	-0.338508
Peroxisomal multifunctional enzyme type 2;(3R)-hydroxyacyl-CoA dehydrogenase;Enoyl-CoA hydratase 2	Hsd17b4	P51660	1.41551	0.164603
Phosphatidylinositol transfer protein beta isoform	Pitpnb	P53811	1.60081	0.864191
Phosphoenolpyruvate carboxykinase [GTP], mitochondrial	Pck2	Q8BH04	1.42722	-0.673831
Phospholipid scramblase 3	Plscr3	Q9JIZ9	1.74824	0.546404
Phosphoribosylformylglycinamidine synthase	Pfas	Q5SUR0	1.33222	-0.238597
Pigment epithelium-derived factor	Serpinf1	P97298	1.30222	0.642097
Plexin domain-containing protein 2	Plxdc2	Q9DC11	2.10453	-1.05058
Polyadenylate-binding protein 1	Pabpc1	P29341	1.47832	-0.189452
Polymerase I and transcript release factor	Ptrf	O54724	2.0403	-0.302596
Prolargin	Prelp	Q9JK53	1.58564	-0.464855
Proliferating cell nuclear antigen	Pcna	P17918	1.53737	1.0123
Prolyl endopeptidase	Prep	Q9QUR6	1.36519	-0.25563
Prostaglandin E synthase 2;Prostaglandin E synthase 2 truncated form	Ptges2	Q8BWM0	2.28947	1.05702
Prostaglandin F2 receptor negative regulator	Ptgfrn	Q9WV91	1.35811	-0.285217
Prostaglandin G/H synthase 1	Ptgs1	P22437	2.12111	-0.47943
Proteasome activator complex subunit 3	Psme3	P61290	1.35091	0.644394
Protein 4.1	Epb41	P48193	4.18836	-0.610103
Protein FAM177A1	Fam177a1	Q8BR63	1.74975	0.526668
Protein FAM49B	Fam49b	Q921M7	1.62945	0.572324
Protein phosphatase methylesterase 1	Ppme1	Q8BVQ5	1.40246	-0.62746
Protein quaking	Qki	Q9QYS9	2.32097	0.382943
Protein SCO1 homolog, mitochondrial	Sco1	Q5SUC9	1.45776	0.645239
Protein-glutamine gamma-glutamyltransferase 2	Tgm2	P21981	1.78813	-0.442433
Prothrombin;Activation peptide fragment 1;Activation peptide fragment 2;Thrombin light chain;Thrombin heavy chain	F2	P19221	1.58357	0.648778
Pulmonary surfactant-associated protein A	Sftpa1	P35242	1.35035	-0.543392
Pyridoxine-5-phosphate oxidase	Pnpo	Q91XF0	1.92331	-0.524926
Pyruvate carboxylase, mitochondrial	Pc	Q05920	2.59156	-0.330158
Ras-related protein M-Ras	Mras	O08989	1.31616	0.601651
Regulation of nuclear pre-mRNA domain-containing protein 1B	Rprd1b	Q9CSU0	1.44389	0.994865
Reticulocalbin-2	Rcn2	Q8BP92	1.3175	-0.818126
Retinoic acid-induced protein 3	Gprc5a	Q8BHL4	1.41748	-0.273306
Rho GTPase-activating protein 31	Arhgap31	A6X8Z5	1.34964	-0.483062
SAP domain-containing ribonucleoprotein	Sarnp	Q9D1J3	1.51856	0.471243
Secernin-3	Scrn3	Q3TMH2	1.88924	-1.12551
Secretory carrier-associated membrane protein 1	Scamp1	Q8K021	1.96817	1.12268
Selenoprotein P	Sepp1	P70274	1.87871	1.43577
Serine protease inhibitor A3N	Serpina3n	Q91WP6	1.50173	2.16342
Serine/arginine-rich splicing factor 2	Srsf2	Q62093	1.95235	0.544109
Serine/arginine-rich splicing factor 7	Srsf7	Q8BL97	1.7478	0.628587
Serine/threonine-protein kinase Nek7	Nek7	Q9ES74	1.42244	0.683633
Serine/threonine-protein kinase WNK1	Wnk1	P83741	1.33797	-0.637551
Serine/threonine-protein phosphatase 2A activator	Ppp2r4	P58389	1.51498	-0.308454
Serine/threonine-protein phosphatase 6 regulatory subunit 3	Ppp6r3	Q922D4	2.1296	-0.772745
Serum deprivation-response protein	Sdpr	Q63918	1.40597	-0.26473
Serum paraoxonase/arylesterase 1	Pon1	P52430	2.28889	0.396128
Sideroflexin-1	Sfxn1	Q99JR1	1.33994	0.91263
Signal transducer and activator of transcription 1	Stat1	P42225	1.33378	-0.321361
Spectrin alpha chain, erythrocytic 1	Spta1	P08032	2.18581	-0.624397
Spectrin beta chain, erythrocytic	Sptb	P15508	2.40264	-0.583989
Succinyl-CoA ligase [ADP/GDP-forming] subunit alpha, mitochondrial	Suclg1	Q9WUM5	1.5989	0.614163
Syntaxin-12	Stx12	Q9ER00	1.43295	1.03844
Syntaxin-4	Stx4	P70452	1.39796	0.637017
Syntenin-1	Sdcbp	O08992	1.30296	0.814181
Thiosulfate sulfurtransferase	Tst	P52196	1.88935	0.574049
Toll-interacting protein	Tollip	Q9QZ06	1.58861	0.475774
Transcription factor p65	Rela	Q04207	1.34399	-0.527636
Trifunctional purine biosynthetic protein adenosine-3;Phosphoribosylamine--glycine ligase;Phosphoribosylformylglycinamidine cyclo-ligase;Phosphoribosylglycinamide formyltransferase	Gart	Q64737	1.87135	-0.43464
Tubulin beta-6 chain	Tubb6	Q922F4	1.81515	1.15719
Tubulin-specific chaperone cofactor E-like protein	Tbcel	Q8C5W3	1.81303	-0.484107
U1 small nuclear ribonucleoprotein A	Snrpa	Q62189	2.1271	0.83714
Ubiquitin-conjugating enzyme E2 D3	Ube2d3	P61079	1.85854	1.08754
Ubiquitin-like protein 4A	Ubl4a	P21126	1.33793	0.609332
Ubiquitin-like protein ISG15	Isg15	Q64339	1.959	-0.477049
UMP-CMP kinase 2, mitochondrial	Cmpk2	Q3U5Q7	1.61754	-0.674578
Vesicle-associated membrane protein-associated protein B	Vapb	Q9QY76	1.58145	0.255839
von Willebrand factor A domain-containing protein 5A	Vwa5a	Q99KC8	1.38098	-0.213545
V-type proton ATPase subunit E 1	Atp6v1e1	P50518	2.27811	0.654761
	Qars	Q8BML9	1.56683	-0.501313
