# Supplementary material for: Diet-induced obesity alleviates epithelial damage in hyperoxic acute lung injury (HALI) in mice
Source: Respir Res. 2026 Apr 9;27:189. doi: 10.1186/s12931-026-03663-w (PMC13122894; doi:10.1186/s12931-026-03663-w)
Supplement: Supplementary file 2 — Supplementary Material 2. [file 12931_2026_3663_MOESM2_ESM.zip › S11_all significant proteins_InteractionOxygen.xlsx]

## Sheet: Tabelle1
Protein names	Gene names	Major protein IDs	-Log Student's T-test p-value	Student's T-test Difference
1,5-anhydro-D-fructose reductase	Akr1e2	Q9DCT1	2.12039	1.06943
10 kDa heat shock protein, mitochondrial	Hspe1	Q64433	1.37844	-1.0753
116 kDa U5 small nuclear ribonucleoprotein component	Eftud2	O08810	5.40707	-1.7235
14 kDa phosphohistidine phosphatase	Phpt1	Q9DAK9	1.77315	-1.14131
14-3-3 protein beta/alpha;14-3-3 protein beta/alpha, N-terminally processed	Ywhab	Q9CQV8	4.34807	0.976331
15-hydroxyprostaglandin dehydrogenase [NAD(+)]	Hpgd	Q8VCC1	7.71866	-2.38333
1-phosphatidylinositol 4,5-bisphosphate phosphodiesterase beta-1	Plcb1	Q9Z1B3	2.37067	-0.847769
1-phosphatidylinositol 4,5-bisphosphate phosphodiesterase beta-3	Plcb3	P51432	2.32482	-0.439962
1-phosphatidylinositol 4,5-bisphosphate phosphodiesterase gamma-1	Plcg1	Q62077	2.56758	1.00316
1-phosphatidylinositol 4,5-bisphosphate phosphodiesterase gamma-2	Plcg2	Q8CIH5	2.68796	-0.850658
2,3-cyclic-nucleotide 3-phosphodiesterase	Cnp	P16330	3.21058	-0.964923
26S protease regulatory subunit 10B	Psmc6	P62334	6.75575	-0.719575
26S protease regulatory subunit 4	Psmc1	P62192	1.95505	-0.499863
26S protease regulatory subunit 6A	Psmc3	O88685	2.4062	-0.504667
26S protease regulatory subunit 6B	Psmc4	P54775	8.39506	-0.818227
26S protease regulatory subunit 7	Psmc2	P46471	3.16062	-0.534048
26S proteasome non-ATPase regulatory subunit 10	Psmd10	Q9Z2X2	1.62232	-0.55409
26S proteasome non-ATPase regulatory subunit 11	Psmd11	Q8BG32	9.41283	-0.647608
26S proteasome non-ATPase regulatory subunit 12	Psmd12	Q9D8W5	1.47862	-0.480115
26S proteasome non-ATPase regulatory subunit 13	Psmd13	Q9WVJ2	3.7178	-0.75278
26S proteasome non-ATPase regulatory subunit 4	Psmd4	O35226	4.28237	1.08377
26S proteasome non-ATPase regulatory subunit 6	Psmd6	Q99JI4	5.77102	-0.793977
26S proteasome non-ATPase regulatory subunit 8	Psmd8	Q9CX56	8.76012	1.00926
28S ribosomal protein S16, mitochondrial	Mrps16	Q9CPX7	5.19619	1.2163
3(2),5-bisphosphate nucleotidase 1	Bpnt1	Q9Z0S1	4.32837	-0.779476
3-beta-hydroxysteroid-Delta(8),Delta(7)-isomerase	Ebp	P70245	8.2041	1.31237
3-hydroxyacyl-CoA dehydrogenase type-2	Hsd17b10	O08756	1.57486	0.45896
3-hydroxyisobutyrate dehydrogenase, mitochondrial	Hibadh	Q99L13	1.46605	0.457132
3-hydroxyisobutyryl-CoA hydrolase, mitochondrial	Hibch	Q8QZS1	2.14725	-0.641541
3-ketoacyl-CoA thiolase A, peroxisomal	Acaa1a	Q921H8	2.46472	-0.479049
3-ketoacyl-CoA thiolase, mitochondrial	Acaa2	Q8BWT1	5.62665	-0.652278
3-mercaptopyruvate sulfurtransferase	Mpst	Q99J99	2.251	-1.06508
40S ribosomal protein S11	Rps11	P62281	4.33344	1.32062
40S ribosomal protein S14	Rps14	P62264	1.88401	0.705311
40S ribosomal protein S2	Rps2	P25444	4.29995	0.977247
40S ribosomal protein S23	Rps23	P62267	1.81377	1.07039
40S ribosomal protein S3a	Rps3a	P97351	3.50609	0.899265
40S ribosomal protein S4, X isoform	Rps4x	P62702	4.8689	0.936491
40S ribosomal protein S5;40S ribosomal protein S5, N-terminally processed	Rps5	P97461	3.53992	0.649731
40S ribosomal protein S6	Rps6	P62754	4.67921	1.75024
40S ribosomal protein S7	Rps7	P62082	1.87598	0.382893
40S ribosomal protein S8	Rps8	P62242	4.83394	1.24065
40S ribosomal protein S9	Rps9	Q6ZWN5	5.36478	0.941265
40S ribosomal protein SA	Rpsa	P14206	5.3443	-0.500817
4-trimethylaminobutyraldehyde dehydrogenase	Aldh9a1	Q9JLJ2	3.14291	-0.540108
5-nucleotidase	Nt5e	Q61503	6.07507	-0.814744
5-oxoprolinase	Oplah	Q8K010	3.32828	-0.482942
60 kDa heat shock protein, mitochondrial	Hspd1	P63038	5.45996	-0.52978
60S acidic ribosomal protein P2	Rplp2	P99027	2.44	1.71553
60S ribosomal protein L10;60S ribosomal protein L10-like	Rpl10;Rpl10l	Q6ZWV3	2.30809	0.624659
60S ribosomal protein L10a	Rpl10a	P53026	1.79619	0.28988
60S ribosomal protein L12	Rpl12	P35979	1.75413	0.259332
60S ribosomal protein L13	Rpl13	P47963	3.76689	0.849013
60S ribosomal protein L13a	Rpl13a	P19253	1.32085	0.51834
60S ribosomal protein L15	Rpl15	Q9CZM2	7.13729	2.24636
60S ribosomal protein L17	Rpl17	Q9CPR4	2.88175	0.796737
60S ribosomal protein L18	Rpl18	P35980	4.67905	1.19548
60S ribosomal protein L19	Rpl19	P84099	3.24477	0.718401
60S ribosomal protein L23a	Rpl23a	P62751	5.0209	1.31089
60S ribosomal protein L24	Rpl24	Q8BP67	4.10066	1.287
60S ribosomal protein L27	Rpl27	P61358	1.79717	0.79255
60S ribosomal protein L27a	Rpl27a	P14115	1.32813	0.524737
60S ribosomal protein L28	Rpl28	P41105	3.74211	1.31092
60S ribosomal protein L29	Rpl29	P47915	4.17933	1.64417
60S ribosomal protein L30	Rpl30	P62889	1.56457	-0.612305
60S ribosomal protein L31	Rpl31	P62900	1.40698	0.515637
60S ribosomal protein L34	Rpl34	Q9D1R9	2.91944	1.25943
60S ribosomal protein L35	Rpl35	Q6ZWV7	8.51273	3.30477
60S ribosomal protein L7	Rpl7	P14148	3.44604	1.15145
60S ribosomal protein L7a	Rpl7a	P12970	4.37287	1.43258
60S ribosomal protein L8	Rpl8	P62918	2.21956	1.14466
6-phosphogluconolactonase	Pgls	Q9CQ60	2.2367	0.611619
78 kDa glucose-regulated protein	Hspa5	P20029	2.99699	-0.361438
Acetolactate synthase-like protein	Ilvbl	Q8BU33	4.49189	0.897839
Acetyl-CoA acetyltransferase, cytosolic	Acat2	Q8CAY6	2.0953	-1.01455
Acetyl-CoA acetyltransferase, mitochondrial	Acat1	Q8QZT1	3.44579	-0.357731
Acetyl-coenzyme A synthetase 2-like, mitochondrial	Acss1	Q99NB1	3.04773	-0.665508
Acidic mammalian chitinase	Chia	Q91XA9	2.23061	-0.952436
Aconitate hydratase, mitochondrial	Aco2	Q99KI0	8.84044	-1.20928
Actin, aortic smooth muscle;Actin, gamma-enteric smooth muscle	Acta2;Actg2	P62737	1.92391	1.31331
Actin-like protein 6A	Actl6a	Q9Z2N8	9.11035	-1.28572
Actin-related protein 2	Actr2	P61161	1.68223	-0.212169
Actin-related protein 2/3 complex subunit 1B	Arpc1b	Q9WV32	2.10168	0.360308
Actin-related protein 2/3 complex subunit 3	Arpc3	Q9JM76	1.43117	0.376774
Actin-related protein 2/3 complex subunit 4	Arpc4	P59999	2.24749	0.577316
Actin-related protein 3	Actr3	Q99JY9	2.26872	-0.326087
Activator of 90 kDa heat shock protein ATPase homolog 1	Ahsa1	Q8BK64	5.64422	-1.30176
Active breakpoint cluster region-related protein	Abr	Q5SSL4	1.5529	-0.528564
Acyl-CoA dehydrogenase family member 9, mitochondrial	Acad9	Q8JZN5	4.15719	-0.692669
Acyl-CoA synthetase family member 2, mitochondrial	Acsf2	Q8VCW8	3.69684	-0.682623
Acyl-coenzyme A thioesterase 1	Acot1	O55137	2.53018	-0.576998
Acyl-coenzyme A thioesterase 2, mitochondrial	Acot2	Q9QYR9	3.49331	-0.551838
Acylpyruvase FAHD1, mitochondrial	Fahd1	Q8R0F8	1.37818	-0.653952
Adaptin ear-binding coat-associated protein 2	Necap2	Q9D1J1	5.00783	2.1445
Adenine phosphoribosyltransferase	Aprt	P08030	1.4713	-0.280407
Adenosine kinase	Adk	P55264	10.3326	-0.918807
Adenosylhomocysteinase	Ahcy	P50247	4.32161	-0.485076
Adenylate kinase 2, mitochondrial;Adenylate kinase 2, mitochondrial, N-terminally processed	Ak2	Q9WTP6	3.52349	0.39287
Adenylate kinase isoenzyme 1	Ak1	Q9R0Y5	6.33557	-1.13705
Adenylosuccinate lyase	Adsl	P54822	8.17537	-0.759274
Adenylosuccinate synthetase isozyme 1	Adssl1	P28650	3.2815	-1.42833
Adenylyl cyclase-associated protein 1	Cap1	P40124	4.56905	-0.411861
Adipocyte enhancer-binding protein 1	Aebp1	Q640N1	1.87315	0.55226
Adiponectin	Adipoq	Q60994	7.26567	2.01617
ADP/ATP translocase 1	Slc25a4	P48962	3.03845	-0.507189
ADP-ribosyl cyclase/cyclic ADP-ribose hydrolase 1	Cd38	P56528	1.55454	-1.0891
ADP-ribosylation factor 4	Arf4	P61750	2.83337	0.838967
ADP-ribosylation factor 5	Arf5	P84084	2.00701	0.585024
Afamin	Afm	O89020	6.69062	3.37773
AFG3-like protein 2	Afg3l2	Q8JZQ2	1.89362	-0.925347
A-kinase anchor protein 12	Akap12	Q9WTQ5	3.6043	0.448303
A-kinase anchor protein 2	Akap2	O54931	9.6289	-1.01705
A-kinase anchor protein 5	Akap5	D3YVF0	2.87242	-0.494077
Alanine aminotransferase 1	Gpt	Q8QZR5	1.3267	-0.463528
Alcohol dehydrogenase 1	Adh1	P00329	3.5388	-0.53463
Aldehyde dehydrogenase family 3 member B1	Aldh3b1	Q80VQ0	4.03597	-0.675297
Aldehyde dehydrogenase, cytosolic 1	Aldh1a7	O35945	7.12995	-0.706124
Aldehyde dehydrogenase, dimeric NADP-preferring	Aldh3a1	P47739	3.40399	-1.02798
Aldehyde dehydrogenase, mitochondrial	Aldh2	P47738	6.60828	-0.566128
Aldehyde oxidase 3	Aox3	G3X982	6.78448	-0.708935
Alpha/beta hydrolase domain-containing protein 11	Abhd11	Q8K4F5	2.50417	0.947172
Alpha/beta hydrolase domain-containing protein 14B	Abhd14b	Q8VCR7	2.5729	-0.466791
Alpha-1-acid glycoprotein 1	Orm1	Q60590	4.96118	2.83734
Alpha-1-antitrypsin 1-1	Serpina1a	P07758	9.28183	4.07428
Alpha-1-antitrypsin 1-2	Serpina1b	P22599	5.22275	0.93076
Alpha-1-antitrypsin 1-3	Serpina1c	Q00896	3.64745	2.3601
Alpha-1-antitrypsin 1-4	Serpina1d	Q00897	11.5513	1.75556
Alpha-1-antitrypsin 1-5	Serpina1e	Q00898	3.68071	1.41869
Alpha-2-antiplasmin	Serpinf2	Q61247	10.4036	3.06094
Alpha-2-HS-glycoprotein	Ahsg	P29699	9.73907	3.15767
Alpha-2-macroglobulin;Alpha-2-macroglobulin 165 kDa subunit;Alpha-2-macroglobulin 35 kDa subunit	A2m	Q61838	9.08898	1.12491
Alpha-actinin-1	Actn1	Q7TPR4	9.00758	-0.689556
Alpha-actinin-4	Actn4	P57780	4.74536	-0.39033
Alpha-adducin	Add1	Q9QYC0	10.2547	-0.798107
Alpha-aminoadipic semialdehyde dehydrogenase	Aldh7a1	Q9DBF1	4.52933	1.01681
Alpha-amylase 1;Pancreatic alpha-amylase	Amy1;Amy2	P00687	2.09643	1.17673
Alpha-crystallin B chain	Cryab	P23927	2.93978	-1.09482
Alpha-enolase	Eno1	P17182	6.84111	-0.438563
Alpha-mannosidase 2	Man2a1	P27046	6.17335	1.30179
Alpha-mannosidase 2C1	Man2c1	Q91W89	1.31046	0.444807
Alpha-N-acetylgalactosaminidase	Naga	Q9QWR8	1.72782	0.726249
Alpha-parvin	Parva	Q9EPC1	6.07203	-0.626462
Alpha-soluble NSF attachment protein	Napa	Q9DB05	2.08787	0.539814
Aminoacyl tRNA synthase complex-interacting multifunctional protein 1;Endothelial monocyte-activating polypeptide 2	Aimp1	P31230	3.368	-1.09865
Amphiphysin	Amph	Q7TQF7	1.9306	0.654606
Angiotensin-converting enzyme;Angiotensin-converting enzyme, soluble form	Ace	P09470	1.73591	-0.295032
Angiotensinogen;Angiotensin-1;Angiotensin-2;Angiotensin-3;Angiotensin-4;Angiotensin 1-9;Angiotensin 1-7;Angiotensin 1-5;Angiotensin 1-4	Agt	P11859	10.1627	3.39329
Ankyrin repeat domain-containing protein 13A	Ankrd13a	Q80UP5	2.5349	-0.866356
Ankyrin-3	Ank3	G5E8K5	1.32964	-0.455822
Annexin A11	Anxa11	P97384	8.06709	-0.64967
Annexin A4	Anxa4	P97429	2.37432	0.487897
Annexin A6	Anxa6	P14824	9.96695	-0.680402
Anoctamin-10	Ano10	Q8BH79	2.11888	-0.693126
Anoctamin-6	Ano6	Q6P9J9	2.59979	0.738855
Antigen peptide transporter 1	Tap1	P21958	1.87939	0.775795
Antigen peptide transporter 2	Tap2	P36371	2.4243	1.05084
Antithrombin-III	Serpinc1	P32261	11.2699	1.66181
AP-1 complex subunit mu-1	Ap1m1	P35585	2.06723	-0.417731
AP-1 complex subunit sigma-1A	Ap1s1	P61967	2.42319	1.04226
AP-2 complex subunit alpha-2	Ap2a2	P17427	11.1207	-0.764808
AP-2 complex subunit beta	Ap2b1	Q9DBG3	3.2902	-0.346156
AP-2 complex subunit mu	Ap2m1	P84091	1.30379	-0.277264
AP2-associated protein kinase 1	Aak1	Q3UHJ0	5.78834	1.38211
AP-3 complex subunit mu-1	Ap3m1	Q9JKC8	2.42779	0.541189
Apolipoprotein A-I;Proapolipoprotein A-I;Truncated apolipoprotein A-I	Apoa1	Q00623	5.90812	2.60653
Apolipoprotein A-II;Proapolipoprotein A-II	Apoa2	P09813	16.5854	6.27569
Apolipoprotein A-IV	Apoa4	P06728	5.31628	2.20185
Apolipoprotein B-100;Apolipoprotein B-48	Apob	E9Q414	8.20955	5.09595
Apolipoprotein C-I;Truncated apolipoprotein C-I	Apoc1	P34928	5.58551	3.67377
Apolipoprotein C-III	Apoc3	P33622	4.6419	3.35325
Apolipoprotein D	Apod	P51910	7.55324	2.35548
Apolipoprotein E	Apoe	P08226	3.23731	2.30223
Apoptosis inhibitor 5	Api5	O35841	2.14877	-0.96831
Apoptosis regulator BAX	Bax	Q07813	5.10248	2.28156
Aquaporin-5	Aqp5	Q9WTY4	1.85521	0.398374
Arachidonate 12-lipoxygenase, 12S-type	Alox12	P39655	3.0215	1.16497
ARF GTPase-activating protein GIT1	Git1	Q68FF6	1.3948	-0.542271
ARF GTPase-activating protein GIT2	Git2	Q9JLQ2	5.32897	-0.903498
Arf-GAP domain and FG repeat-containing protein 1	Agfg1	Q8K2K6	1.94012	0.501666
Arf-GAP with Rho-GAP domain, ANK repeat and PH domain-containing protein 3	Arap3	Q8R5G7	2.53109	-0.693292
Arginine--tRNA ligase, cytoplasmic	Rars	Q9D0I9	2.14216	-0.392159
Armadillo repeat-containing protein 10	Armc10	Q9D0L7	2.3925	0.614303
Arpin	Arpin	Q9D0A3	3.04462	0.406899
Arsenite methyltransferase	As3mt	Q91WU5	7.02737	-0.844184
Aspartate aminotransferase, cytoplasmic	Got1	P05201	2.3169	-0.611686
Aspartate aminotransferase, mitochondrial	Got2	P05202	9.50149	-0.582877
Aspartate--tRNA ligase, cytoplasmic	Dars	Q922B2	8.18655	-0.582304
Aspartyl aminopeptidase	Dnpep	Q9Z2W0	5.00399	-0.475102
Aspartyl/asparaginyl beta-hydroxylase	Asph	Q8BSY0	4.27785	-0.885914
Ataxin-10	Atxn10	P28658	7.7453	-1.09648
Atlastin-2	Atl2	Q6PA06	1.90223	-0.617175
ATP synthase F(0) complex subunit B1, mitochondrial	Atp5f1	Q9CQQ7	1.30008	0.199572
ATP synthase protein 8	Mtatp8	P03930	1.68309	1.70343
ATP synthase subunit alpha, mitochondrial	Atp5a1	Q03265	8.60572	-0.681152
ATP synthase subunit beta, mitochondrial	Atp5b	P56480	9.38995	-0.683179
ATP synthase subunit delta, mitochondrial	Atp5d	Q9D3D9	2.11601	-1.02778
ATP synthase subunit f, mitochondrial	Atp5j2	P56135	1.93728	1.01808
ATP synthase subunit g, mitochondrial	Atp5l	Q9CPQ8	2.49976	2.25669
ATP synthase subunit gamma, mitochondrial	Atp5c1	Q91VR2	1.31744	0.394274
ATP synthase-coupling factor 6, mitochondrial	Atp5j	P97450	4.08668	2.12843
ATPase Asna1	Asna1	O54984	6.24459	-0.923924
ATP-binding cassette sub-family A member 3	Abca3	Q8R420	4.84583	-1.54131
ATP-binding cassette sub-family A member 8-B	Abca8b	Q8K440	1.33759	-0.400064
ATP-binding cassette sub-family B member 7, mitochondrial	Abcb7	Q61102	1.6062	-1.01026
ATP-binding cassette sub-family D member 3	Abcd3	P55096	6.44242	0.914822
ATP-binding cassette sub-family E member 1	Abce1	P61222	1.47185	-0.797461
ATP-citrate synthase	Acly	Q91V92	4.44953	-0.587096
ATP-dependent 6-phosphofructokinase, liver type	Pfkl	P12382	4.64295	-0.522562
ATP-dependent RNA helicase DDX39A	Ddx39a	Q8VDW0	5.80419	-1.13161
ATP-dependent RNA helicase DDX3X;Putative ATP-dependent RNA helicase Pl10	Ddx3x;D1Pas1	Q62167	3.41044	-0.437758
ATP-dependent RNA helicase DDX42	Ddx42	Q810A7	3.42711	0.666245
Atrial natriuretic peptide receptor 1	Npr1	P18293	1.44114	-0.532592
Baculoviral IAP repeat-containing protein 6	Birc6	O88738	1.81665	-0.524433
BAG family molecular chaperone regulator 1	Bag1	Q60739	1.96342	-0.879316
Band 4.1-like protein 2	Epb41l2	O70318	2.10005	-0.262034
Band 4.1-like protein 5	Epb41l5	Q8BGS1	3.89349	0.963019
Basal cell adhesion molecule	Bcam	Q9R069	1.52913	-0.322381
Basement membrane-specific heparan sulfate proteoglycan core protein;Endorepellin;LG3 peptide	Hspg2	Q05793	2.59838	-0.589319
Basic leucine zipper and W2 domain-containing protein 1	Bzw1	Q9CQC6	2.91561	-1.31612
Basigin	Bsg	P18572	1.80607	-0.658305
Bcl-2-like protein 13	Bcl2l13	P59017	2.99378	-0.919157
Beclin-1	Becn1	O88597	2.94668	2.20101
Beta-2-glycoprotein 1	Apoh	Q01339	7.24089	3.89345
Beta-2-microglobulin	B2m	P01887	2.33588	0.963782
Beta-centractin	Actr1b	Q8R5C5	6.85515	-1.05503
Beta-enolase	Eno3	P21550	6.41495	-2.69294
Beta-galactosidase	Glb1	P23780	4.00067	-1.56421
Beta-hexosaminidase subunit alpha	Hexa	P29416	1.4417	-0.596962
Beta-hexosaminidase subunit beta	Hexb	P20060	2.59756	-0.609874
Beta-lactamase-like protein 2	Lactb2	Q99KR3	2.90915	0.388089
Beta-parvin	Parvb	Q9ES46	1.551	0.38998
Bifunctional coenzyme A synthase;Phosphopantetheine adenylyltransferase;Dephospho-CoA kinase	Coasy	Q9DBL7	2.62189	0.925537
Bifunctional glutamate/proline--tRNA ligase;Glutamate--tRNA ligase;Proline--tRNA ligase	Eprs	Q8CGC7	1.47071	0.406458
Bifunctional polynucleotide phosphatase/kinase;Polynucleotide 3-phosphatase;Polynucleotide 5-hydroxyl-kinase	Pnkp	Q9JLV6	2.81396	-0.797359
Bleomycin hydrolase	Blmh	Q8R016	2.63532	-0.844679
Bone marrow stromal antigen 2	Bst2	Q8R2Q8	3.26176	1.56103
Branched-chain-amino-acid aminotransferase, mitochondrial	Bcat2	O35855	2.31065	0.561764
BRISC complex subunit Abro1	Fam175b	Q3TCJ1	1.57661	0.477869
BUB3-interacting and GLEBS motif-containing protein ZNF207	Znf207	Q9JMD0	3.6397	-1.62131
C-1-tetrahydrofolate synthase, cytoplasmic;Methylenetetrahydrofolate dehydrogenase;Methenyltetrahydrofolate cyclohydrolase;Formyltetrahydrofolate synthetase;C-1-tetrahydrofolate synthase, cytoplasmic, N-terminally processed	Mthfd1	Q922D8	3.11881	-0.30308
C4b-binding protein	C4bpa	P08607	3.01369	1.04438
Calcitonin gene-related peptide type 1 receptor	Calcrl	Q9R1W5	1.36625	-0.28897
Calcium/calmodulin-dependent protein kinase type 1	Camk1	Q91YS8	4.37592	-1.55937
Calcium-binding mitochondrial carrier protein Aralar1	Slc25a12	Q8BH59	2.96853	-0.430835
Calcium-binding mitochondrial carrier protein Aralar2	Slc25a13	Q9QXX4	2.48143	-0.877838
Calcium-regulated heat stable protein 1	Carhsp1	Q9CR86	4.56906	1.45644
Calcyclin-binding protein	Cacybp	Q9CXW3	2.36545	0.38225
Calnexin	Canx	P35564	1.49539	-0.357125
Calpain-1 catalytic subunit	Capn1	O35350	2.3169	-0.573507
Calpain-2 catalytic subunit	Capn2	O08529	1.87702	-0.340615
cAMP-dependent protein kinase type I-alpha regulatory subunit;cAMP-dependent protein kinase type I-alpha regulatory subunit, N-terminally processed	Prkar1a	Q9DBC7	7.14633	-0.63254
cAMP-dependent protein kinase type II-alpha regulatory subunit	Prkar2a	P12367	5.80384	-0.614757
CAP-Gly domain-containing linker protein 1	Clip1	Q922J3	4.87742	-0.441805
Carbonic anhydrase 1	Ca1	P13634	2.95976	0.487952
Carbonic anhydrase 2	Ca2	P00920	1.39342	0.340023
Carbonyl reductase [NADPH] 1	Cbr1	P48758	2.55908	0.399332
Carbonyl reductase [NADPH] 2	Cbr2	P08074	1.82341	-0.494652
Carbonyl reductase [NADPH] 3	Cbr3	Q8K354	4.13694	0.770432
Carboxylesterase 1C	Ces1c	P23953	10.6994	1.97049
Carboxylesterase 1D	Ces1d	Q8VCT4	2.43775	-0.358556
Carboxypeptidase B2	Cpb2	Q9JHH6	7.40364	3.00565
Carboxypeptidase M	Cpm	Q80V42	3.58666	-1.36744
Carboxypeptidase N catalytic chain	Cpn1	Q9JJN5	11.599	3.61872
Carboxypeptidase N subunit 2	Cpn2	Q9DBB9	9.7056	3.50011
Carboxypeptidase Q	Cpq	Q9WVJ3	2.85251	0.640778
Carnitine O-acetyltransferase	Crat	P47934	1.32155	-0.55615
Carnitine O-palmitoyltransferase 1, liver isoform	Cpt1a	P97742	1.41367	0.481144
Casein kinase II subunit alpha	Csnk2a1	Q60737	2.91652	1.01422
Caspase-3;Caspase-3 subunit p17;Caspase-3 subunit p12	Casp3	P70677	2.95977	0.786717
Caspase-8;Caspase-8 subunit p18;Caspase-8 subunit p10	Casp8	O89110	1.55901	-0.685191
Catalase	Cat	P24270	2.16553	-0.251372
Catechol O-methyltransferase	Comt	O88587	5.4798	1.03774
Catechol O-methyltransferase domain-containing protein 1	Comtd1	Q8BIG7	8.58172	1.60396
Catenin alpha-1	Ctnna1	P26231	9.94223	-0.856383
Catenin alpha-2	Ctnna2	Q61301	1.31043	-1.45617
Catenin beta-1	Ctnnb1	Q02248	1.3562	-0.330162
Catenin delta-1	Ctnnd1	P30999	1.61418	0.440555
Cathepsin B;Cathepsin B light chain;Cathepsin B heavy chain	Ctsb	P10605	2.73204	0.463599
Cathepsin S	Ctss	O70370	6.95657	0.918639
Cation-independent mannose-6-phosphate receptor	Igf2r	Q07113	1.97226	-0.5867
Caveolin-1	Cav1	P49817	4.07672	0.92037
Caveolin-1	Cav1	P49817	2.32829	-1.05549
CCA tRNA nucleotidyltransferase 1, mitochondrial	Trnt1	Q8K1J6	3.51491	-1.36266
CCR4-NOT transcription complex subunit 1	Cnot1	Q6ZQ08	2.15828	-0.798768
CD151 antigen	Cd151	O35566	2.3714	0.633113
CD166 antigen	Alcam	Q61490	2.9732	-0.454326
CD2-associated protein	Cd2ap	Q9JLQ0	2.24349	-0.829002
CD44 antigen	Cd44	P15379	4.24068	-1.22229
CD5 antigen-like	Cd5l	Q9QWK4	2.18428	0.900036
CD81 antigen	Cd81	P35762	4.49665	1.86413
CD9 antigen	Cd9	P40240	1.63856	1.39821
Cdc42 effector protein 1	Cdc42ep1	Q91W92	5.20546	-1.67074
CDGSH iron-sulfur domain-containing protein 3, mitochondrial	Cisd3	B1AR13	2.5579	-1.19049
CDP-diacylglycerol--inositol 3-phosphatidyltransferase	Cdipt	Q8VDP6	1.63403	-0.261035
Cell cycle and apoptosis regulator protein 2	Ccar2	Q8VDP4	5.24472	-1.60494
Cell cycle control protein 50A	Tmem30a	Q8VEK0	4.1886	-1.20906
Cell differentiation protein RCD1 homolog	Rqcd1	Q9JKY0	1.88972	0.782546
Cell division control protein 42 homolog	Cdc42	P60766	1.65189	0.373086
Cell division cycle 5-like protein	Cdc5l	Q6A068	6.54999	-1.43539
Ceramide synthase 2	Cers2	Q924Z4	4.28361	1.66508
Ceruloplasmin	Cp	Q61147	8.67249	2.46582
cGMP-specific 3,5-cyclic phosphodiesterase	Pde5a	Q8CG03	1.61855	-0.284474
Charged multivesicular body protein 2a	Chmp2a	Q9DB34	1.3873	0.434011
Charged multivesicular body protein 2b	Chmp2b	Q8BJF9	1.30862	0.539062
Charged multivesicular body protein 6	Chmp6	P0C0A3	1.5322	0.703898
Chemokine-like receptor 1	Cmklr1	P97468	2.06391	0.765476
Chitinase-3-like protein 1	Chi3l1	Q61362	6.95163	-3.42407
Chloride intracellular channel protein 1	Clic1	Q9Z1Q5	3.2631	0.455497
Chloride intracellular channel protein 4	Clic4	Q9QYB1	1.99407	0.306241
Chloride intracellular channel protein 5	Clic5	Q8BXK9	2.3143	0.474363
Chondroitin sulfate proteoglycan 4	Cspg4	Q8VHY0	3.51002	0.786582
Chromobox protein homolog 1	Cbx1	P83917	3.01489	-0.589287
Chromobox protein homolog 3	Cbx3	P23198	1.43509	-0.974846
Cingulin	Cgn	P59242	1.7411	1.05327
Citrate synthase, mitochondrial	Cs	Q9CZU6	11.7478	-0.993785
C-Jun-amino-terminal kinase-interacting protein 4	Spag9	Q58A65	7.28656	2.02786
Class II histocompatibility antigen, M alpha chain	H2-DMa	P28078	1.57109	-0.776093
Clathrin interactor 1	Clint1	Q99KN9	5.34511	-0.990546
Clathrin light chain B	Cltb	Q6IRU5	1.88106	1.11626
Claudin-18	Cldn18	P56857	1.43226	0.388356
Cleavage and polyadenylation specificity factor subunit 6	Cpsf6	Q6NVF9	2.49038	-0.964211
Cleavage and polyadenylation specificity factor subunit 7	Cpsf7	Q8BTV2	2.65413	-0.773262
Cleft lip and palate transmembrane protein 1 homolog	Clptm1	Q8VBZ3	6.03619	1.16451
CLIP-associating protein 1	Clasp1	Q80TV8	5.07024	0.685005
CLIP-associating protein 2	Clasp2	Q8BRT1	2.57308	0.832053
Clusterin;Clusterin beta chain;Clusterin alpha chain	Clu	Q06890	7.44908	3.5905
Coagulation factor V;Coagulation factor V heavy chain;Coagulation factor V light chain	F5	O88783	2.21484	1.03337
Coagulation factor X;Factor X light chain;Factor X heavy chain;Activated factor Xa heavy chain	F10	O88947	5.24371	1.61644
Coagulation factor XII;Coagulation factor XIIa heavy chain;Coagulation factor XIIa light chain	F12	Q80YC5	8.40145	3.56891
Coatomer subunit beta	Copb1	Q9JIF7	8.7028	-0.508483
Coatomer subunit delta	Arcn1	Q5XJY5	5.80688	-0.576806
Coatomer subunit gamma-1	Copg1	Q9QZE5	3.58209	-0.307597
Cofilin-1	Cfl1	P18760	1.41399	0.492697
Coiled-coil domain-containing protein 127	Ccdc127	Q3TC33	3.62847	0.631973
Coiled-coil domain-containing protein 132	Ccdc132	Q8CI71	2.47253	-0.605173
Coiled-coil-helix-coiled-coil-helix domain-containing protein 2	Chchd2	Q9D1L0	3.34043	1.22385
Cold shock domain-containing protein E1	Csde1	Q91W50	1.75484	-0.364623
Cold-inducible RNA-binding protein	Cirbp	P60824	1.56957	-0.985179
Collagen alpha-1(VI) chain	Col6a1	Q04857	11.6385	-1.54033
Collagen alpha-1(XII) chain	Col12a1	Q60847	3.08708	-0.816376
Collagen alpha-1(XVIII) chain;Endostatin	Col18a1	P39061	5.48921	1.57847
Collagen alpha-2(VI) chain	Col6a2	Q02788	10.2597	-1.42883
Collagen type IV alpha-3-binding protein	Col4a3bp	Q9EQG9	1.72901	-0.571554
Complement C1q subcomponent subunit B	C1qb	P14106	2.76204	0.612196
Complement C1q subcomponent subunit C	C1qc	Q02105	2.78379	0.800426
Complement C1s-A subcomponent;Complement C1s-A subcomponent heavy chain;Complement C1s-A subcomponent light chain;Complement C1s-B subcomponent;Complement C1s-B subcomponent heavy chain;Complement C1s-B subcomponent light chain	C1sa;C1sb	Q8CG14	2.80184	1.69685
Complement C2;Complement C2b fragment;Complement C2a fragment	C2	P21180	6.62846	1.75901
Complement C3;Complement C3 beta chain;C3-beta-c;Complement C3 alpha chain;C3a anaphylatoxin;Acylation stimulating protein;Complement C3b alpha chain;Complement C3c alpha chain fragment 1;Complement C3dg fragment;Complement C3g fragment;Complement C3d fragment;Complement C3f fragment;Complement C3c alpha chain fragment 2	C3	P01027	9.36428	2.44901
Complement C4-B;Complement C4 beta chain;Complement C4 alpha chain;C4a anaphylatoxin;Complement C4 gamma chain	C4b	P01029	9.87524	3.15628
Complement C5;Complement C5 beta chain;Complement C5 alpha chain;C5a anaphylatoxin;Complement C5 alpha chain	C5	P06684	10.1987	2.60084
Complement component 1 Q subcomponent-binding protein, mitochondrial	C1qbp	O35658	1.73516	0.725598
Complement component C8 alpha chain	C8a	Q8K182	13.3524	3.496
Complement component C8 beta chain	C8b	Q8BH35	12.7861	5.24024
Complement component C8 gamma chain	C8g	Q8VCG4	17.9357	5.13331
Complement component C9	C9	P06683	11.835	4.15749
Complement component receptor 1-like protein	Cr1l	Q64735	1.82777	-1.07507
Complement factor B;Complement factor B Ba fragment;Complement factor B Bb fragment	Cfb	P04186	10.8365	2.93075
Complement factor D	Cfd	P03953	7.08102	2.06303
Complement factor H	Cfh	P06909	8.90298	2.42752
Complement factor I;Complement factor I heavy chain;Complement factor I light chain	Cfi	Q61129	10.7187	4.52364
Constitutive coactivator of PPAR-gamma-like protein 1	FAM120A	Q6A0A9	4.94195	1.27245
COP9 signalosome complex subunit 1	Gps1	Q99LD4	1.64658	-0.301339
COP9 signalosome complex subunit 2	Cops2	P61202	7.18768	-1.53866
COP9 signalosome complex subunit 7a	Cops7a	Q9CZ04	1.89373	1.0126
Copine-1	Cpne1	Q8C166	8.91991	-0.768765
Copine-3	Cpne3	Q8BT60	7.90912	-0.772272
Coronin-1A	Coro1a	O89053	1.65545	-0.26451
Coronin-1B	Coro1b	Q9WUM3	1.87745	0.546332
Corticosteroid-binding globulin	Serpina6	Q06770	13.4359	5.51042
Costars family protein ABRACL	Abracl	Q4KML4	2.30011	-1.60027
C-reactive protein	Crp	P14847	7.14493	3.16915
Creatine kinase M-type	Ckm	P07310	5.51231	-3.48903
Creatine kinase S-type, mitochondrial	Ckmt2	Q6P8J7	2.51882	-2.38794
Crk-like protein	Crkl	P47941	3.47549	-1.22672
C-terminal-binding protein 2	Ctbp2	P56546	3.52036	-1.08879
C-type lectin domain family 14 member A	Clec14a	Q8VCP9	4.16704	1.77506
Cullin-3	Cul3	Q9JLV5	2.26733	-0.667178
Cullin-5	Cul5	Q9D5V5	6.01601	-1.09512
Cullin-associated NEDD8-dissociated protein 1	Cand1	Q6ZQ38	7.25424	-0.610871
C-X-C motif chemokine 15	Cxcl15	Q9WVL7	6.20358	-1.95088
Cyclin-dependent kinase inhibitor 1B	Cdkn1b	P46414	3.03186	-0.842973
Cyclin-dependent-like kinase 5	Cdk5	P49615	1.70933	0.747012
Cystatin-B	Cstb	Q62426	3.64151	1.37416
Cysteine-rich and transmembrane domain-containing protein 1	Cystm1	Q8K353	1.43641	-0.98999
Cysteine-rich protein 2	Crip2	Q9DCT8	2.33099	0.702317
Cytochrome b	Mt-Cyb	P00158	1.47675	0.977042
Cytochrome b-245 heavy chain	Cybb	Q61093	2.0608	-1.28484
Cytochrome b5	Cyb5a	P56395	2.99234	-0.926779
Cytochrome b-c1 complex subunit 9	Uqcr10	Q8R1I1	2.39035	1.89756
Cytochrome b-c1 complex subunit Rieske, mitochondrial;Cytochrome b-c1 complex subunit 11	Uqcrfs1	Q9CR68	1.86007	0.391109
Cytochrome c oxidase subunit 2	Mtco2	P00405	2.64434	-0.387907
Cytochrome c oxidase subunit 3	mt-Co3	P00416	14.2448	2.66697
Cytochrome c oxidase subunit 4 isoform 1, mitochondrial	Cox4i1	P19783	1.8281	-0.471165
Cytochrome P450 20A1	Cyp20a1	Q8BKE6	1.79453	-0.486176
Cytochrome P450 2B10	Cyp2b10	P12791	2.61072	-0.436971
Cytochrome P450 2B19	Cyp2b19	O55071	9.16421	-1.43169
Cytochrome P450 2D11	Cyp2d11	P24457	1.66802	0.478955
Cytochrome P450 2F2	Cyp2f2	P33267	12.9064	-1.77029
Cytochrome P450 2S1	Cyp2s1	Q9DBX6	3.22144	-0.432377
Cytohesin-3	Cyth3	O08967	4.19774	-1.39728
Cytoplasmic aconitate hydratase	Aco1	P28271	14.0326	-3.21021
Cytoplasmic dynein 1 light intermediate chain 2	Dync1li2	Q6PDL0	1.49148	0.801448
Cytoplasmic protein NCK1	Nck1	Q99M51	3.89586	-1.2218
Cytosolic non-specific dipeptidase	Cndp2	Q9D1A2	3.27861	-0.233012
Cytospin-A	Specc1l	Q2KN98	1.42539	0.522902
Dedicator of cytokinesis protein 6	Dock6	Q8VDR9	2.12714	1.62145
Delta(3,5)-Delta(2,4)-dienoyl-CoA isomerase, mitochondrial	Ech1	O35459	3.10327	0.86664
Delta-aminolevulinic acid dehydratase	Alad	P10518	2.33718	-0.761097
Density-regulated protein	Denr	Q9CQJ6	2.6171	-1.34604
Derlin-1	Derl1	Q99J56	7.49887	1.55047
Dihydrolipoyl dehydrogenase, mitochondrial	Dld	O08749	4.02522	-0.379618
Dihydrolipoyllysine-residue acetyltransferase component of pyruvate dehydrogenase complex, mitochondrial	Dlat	Q8BMF4	7.07977	-0.728535
Dihydrolipoyllysine-residue succinyltransferase component of 2-oxoglutarate dehydrogenase complex, mitochondrial	Dlst	Q9D2G2	1.5502	-0.417904
Dihydropteridine reductase	Qdpr	Q8BVI4	2.10937	0.995178
Dihydropyrimidinase-related protein 2	Dpysl2	O08553	2.7022	-0.319963
Dihydropyrimidinase-related protein 5	Dpysl5	Q9EQF6	2.21843	-0.765925
Dimethylaniline monooxygenase [N-oxide-forming] 3	Fmo3	P97501	4.6531	-1.283
Dipeptidase 1	Dpep1	P31428	2.88311	-0.606776
Dipeptidyl peptidase 4;Dipeptidyl peptidase 4 membrane form;Dipeptidyl peptidase 4 soluble form	Dpp4	P28843	1.71729	-0.258173
DIS3-like exonuclease 2	Dis3l2	Q8CI75	2.97262	-0.504473
Disabled homolog 2	Dab2	P98078	1.8345	0.590743
Disco-interacting protein 2 homolog B	Dip2b	Q3UH60	4.09034	1.1538
Disintegrin and metalloproteinase domain-containing protein 10	Adam10	O35598	4.03855	-1.62408
Disks large homolog 1	Dlg1	Q811D0	4.62477	-0.575175
DNA damage-binding protein 1	Ddb1	Q3U1J4	7.58393	-0.725117
DNA-(apurinic or apyrimidinic site) lyase;DNA-(apurinic or apyrimidinic site) lyase, mitochondrial	Apex1	P28352	1.88822	0.879659
DnaJ homolog subfamily A member 1	Dnaja1	P63037	6.19095	-1.46199
DnaJ homolog subfamily A member 2	Dnaja2	Q9QYJ0	2.96651	-0.608877
DnaJ homolog subfamily B member 11	Dnajb11	Q99KV1	6.66528	-0.800443
DnaJ homolog subfamily C member 3	Dnajc3	Q91YW3	2.35081	-0.748655
Dolichol-phosphate mannosyltransferase subunit 1	Dpm1	O70152	2.76983	0.76737
Dolichol-phosphate mannosyltransferase subunit 3	Dpm3	Q9D1Q4	1.91731	1.35865
Dolichyl-diphosphooligosaccharide--protein glycosyltransferase 48 kDa subunit	Ddost	O54734	2.77927	-0.385327
Dolichyl-diphosphooligosaccharide--protein glycosyltransferase subunit 1	Rpn1	Q91YQ5	1.40379	-0.233783
Dolichyl-diphosphooligosaccharide--protein glycosyltransferase subunit STT3B	Stt3b	Q3TDQ1	2.81573	0.770079
Drebrin-like protein	Dbnl	Q62418	2.62121	-0.433154
Dual specificity mitogen-activated protein kinase kinase 1	Map2k1	P31938	3.17397	-1.03812
Dual specificity mitogen-activated protein kinase kinase 2	Map2k2	Q63932	2.34403	-0.754975
Dynactin subunit 2	Dctn2	Q99KJ8	2.55178	-0.740232
Dynactin subunit 4	Dctn4	Q8CBY8	1.80116	0.796622
Dynactin subunit 6	Dctn6	Q9WUB4	1.72279	0.486094
Dynamin-1-like protein	Dnm1l	Q8K1M6	3.19481	-0.82414
Dystrophin	Dmd	P11531	3.14154	-0.879409
E3 ubiquitin/ISG15 ligase TRIM25	Trim25	Q61510	7.60023	-1.46
E3 ubiquitin-protein ligase DTX3L	Dtx3l	Q3UIR3	2.68469	-1.28486
E3 ubiquitin-protein ligase HUWE1	Huwe1	Q7TMY8	3.47816	1.36068
E3 ubiquitin-protein ligase NEDD4	Nedd4	P46935	2.61648	-0.348712
E3 ubiquitin-protein ligase RNF123	Rnf123	Q5XPI3	2.32967	1.44003
E3 ubiquitin-protein ligase UBR1	Ubr1	O70481	4.5983	-1.29126
E3 ubiquitin-protein ligase UBR4	Ubr4	A2AN08	1.39415	-1.35143
Early endosome antigen 1	Eea1	Q8BL66	1.51925	0.742393
Ectonucleoside triphosphate diphosphohydrolase 1	Entpd1	P55772	1.3027	-0.58112
EGF-containing fibulin-like extracellular matrix protein 2	Efemp2	Q9WVJ9	1.82136	0.35478
EH domain-containing protein 1	Ehd1	Q9WVK4	3.89408	-0.438129
EH domain-containing protein 2	Ehd2	Q8BH64	6.45572	-0.538774
EH domain-containing protein 4	Ehd4	Q9EQP2	6.36082	-0.643371
Electron transfer flavoprotein subunit alpha, mitochondrial	Etfa	Q99LC5	3.47344	0.443137
Electron transfer flavoprotein-ubiquinone oxidoreductase, mitochondrial	Etfdh	Q921G7	6.23521	-0.820055
Elongation factor 1-alpha 1	Eef1a1	P10126	5.00052	-0.402406
Elongation factor 1-delta	Eef1d	P57776	7.05337	2.26766
Elongation factor 1-gamma	Eef1g	Q9D8N0	3.12743	-0.386357
Elongation factor 2	Eef2	P58252	3.38344	-0.228074
Elongation factor Tu GTP-binding domain-containing protein 1	Eftud1	Q8C0D5	5.282	-0.582498
Elongation factor Tu, mitochondrial	Tufm	Q8BFR5	4.98187	-0.583892
Elongation of very long chain fatty acids protein 1	Elovl1	Q9JLJ5	1.76438	-0.47299
Endoglin	Eng	Q63961	5.08398	1.22208
Endomucin	Emcn	Q9R0H2	1.68598	-1.04594
Endonuclease domain-containing 1 protein	Endod1	Q8C522	1.42359	-0.343213
Endoplasmic reticulum aminopeptidase 1	Erap1	Q9EQH2	2.00124	0.741698
Endoplasmic reticulum metallopeptidase 1	Ermp1	Q3UVK0	2.90885	-0.618239
Endoplasmic reticulum resident protein 29	Erp29	P57759	1.30839	0.167555
Endoplasmic reticulum resident protein 44	Erp44	Q9D1Q6	8.63148	-1.39606
Endoplasmic reticulum-Golgi intermediate compartment protein 1	Ergic1	Q9DC16	2.63594	1.11125
Endoplasmin	Hsp90b1	P08113	2.94846	-0.31003
Endothelial differentiation-related factor 1	Edf1	Q9JMG1	2.78674	-0.993024
Engulfment and cell motility protein 1	Elmo1	Q8BPU7	2.77514	-0.89556
Enhancer of rudimentary homolog	Erh	P84089	8.10178	2.30322
Enoyl-CoA delta isomerase 1, mitochondrial	Eci1	P42125	1.67815	0.256028
Enoyl-CoA delta isomerase 2, mitochondrial	Eci2	Q9WUR2	4.26331	1.33271
Enoyl-CoA hydratase, mitochondrial	Echs1	Q8BH95	4.57015	0.762315
Ephrin type-A receptor 2	Epha2	Q03145	3.33986	1.05004
Epidermal growth factor receptor	Egfr	Q01279	8.72804	2.59894
Epididymal secretory protein E1	Npc2	Q9Z0J0	2.04398	-1.40734
Epithelial membrane protein 2	Emp2	O88662	3.63304	0.60485
Epoxide hydrolase 1	Ephx1	Q9D379	5.01455	-0.458165
Epsin-3	Epn3	Q91W69	9.27738	-1.45758
ER lumen protein-retaining receptor 1	Kdelr1	Q99JH8	1.76804	1.18509
ER lumen protein-retaining receptor 2	Kdelr2	Q9CQM2	2.97816	1.02225
ER membrane protein complex subunit 4	Emc4	Q9CZX9	1.78236	0.853905
Erythrocyte membrane protein band 4.2	Epb42	P49222	1.32737	0.467116
ES1 protein homolog, mitochondrial	D10Jhu81e	Q9D172	2.22456	0.45986
Eukaryotic initiation factor 4A-III;Eukaryotic initiation factor 4A-III, N-terminally processed	Eif4a3	Q91VC3	4.27613	-1.68555
Eukaryotic peptide chain release factor GTP-binding subunit ERF3A;Eukaryotic peptide chain release factor GTP-binding subunit ERF3B	Gspt1;Gspt2	Q8R050	1.79316	-0.398601
Eukaryotic translation initiation factor 2 subunit 2	Eif2s2	Q99L45	2.03926	-0.503769
Eukaryotic translation initiation factor 3 subunit A	Eif3a	P23116	1.81634	-0.230343
Eukaryotic translation initiation factor 3 subunit C	Eif3c	Q8R1B4	1.3073	-0.128748
Eukaryotic translation initiation factor 3 subunit F	Eif3f	Q9DCH4	1.63044	-0.257859
Eukaryotic translation initiation factor 3 subunit I	Eif3i	Q9QZD9	1.67804	-0.444087
Eukaryotic translation initiation factor 3 subunit K	Eif3k	Q9DBZ5	1.3934	-0.374876
Eukaryotic translation initiation factor 3 subunit M	Eif3m	Q99JX4	2.66158	-1.24179
Eukaryotic translation initiation factor 4E	Eif4e	P63073	3.31812	1.90378
Eukaryotic translation initiation factor 5	Eif5	P59325	5.75922	-0.720837
Eukaryotic translation initiation factor 6	Eif6	O55135	1.78218	0.857303
Exocyst complex component 6B	Exoc6b	A6H5Z3	2.20544	0.561999
Exportin-1	Xpo1	Q6P5F9	5.81755	-0.602247
Exportin-2	Cse1l	Q9ERK4	2.92443	-0.192051
Extended synaptotagmin-1	Esyt1	Q3U7R1	1.82969	-0.16195
Extended synaptotagmin-2	Esyt2	Q3TZZ7	1.3996	0.206575
Ezrin	Ezr	P26040	2.11962	-0.446851
F-actin-capping protein subunit alpha-1	Capza1	P47753	2.29396	-0.402336
F-actin-capping protein subunit alpha-2	Capza2	P47754	1.63262	-0.409797
F-actin-capping protein subunit beta	Capzb	P47757	2.40666	1.05575
Far upstream element-binding protein 1	Fubp1	Q91WJ8	5.16514	-1.08048
Far upstream element-binding protein 2	Khsrp	Q3U0V1	3.05425	-0.576592
Farnesyl pyrophosphate synthase	Fdps	Q920E5	1.84005	0.614554
FAS-associated death domain protein	Fadd	Q61160	3.93199	0.867622
FAS-associated factor 2	Faf2	Q3TDN2	5.04669	-1.38728
Fatty acid-binding protein, heart	Fabp3	P11404	1.46216	-1.48162
Fatty aldehyde dehydrogenase	Aldh3a2	P47740	1.69163	-0.257118
Fatty-acid amide hydrolase 1	Faah	O08914	2.13393	0.47001
F-BAR domain only protein 2	Fcho2	Q3UQN2	2.47827	-0.610844
FERM domain-containing protein 8	Frmd8	Q3UFK8	1.64989	0.864248
Fermitin family homolog 2	Fermt2	Q8CIB5	2.94717	-0.384711
Ferritin heavy chain;Ferritin heavy chain, N-terminally processed	Fth1	P09528	2.07862	-0.706758
Fetuin-B	Fetub	Q9QXC1	11.6729	2.71019
Fibrinogen alpha chain;Fibrinopeptide A;Fibrinogen alpha chain	Fga	E9PV24	1.98577	0.493134
Fibrinogen beta chain;Fibrinopeptide B;Fibrinogen beta chain	Fgb	Q8K0E8	4.65488	0.91391
Fibronectin;Anastellin	Fn1	P11276	11.5598	5.15371
Fibulin-5	Fbln5	Q9WVH9	4.85454	-0.627388
Filamin-A	Flna	Q8BTM8	2.89455	-0.350997
Filamin-binding LIM protein 1	Fblim1	Q71FD7	4.10812	-1.2921
Filamin-C	Flnc	Q8VHX6	1.35562	1.12146
Flavin reductase (NADPH)	Blvrb	Q923D2	2.07353	0.3591
Formin-like protein 2	Fmnl2	A2APV2	2.10318	-0.571388
Fragile X mental retardation protein 1 homolog	Fmr1	P35922	2.73726	0.933737
Fructose-bisphosphate aldolase A	Aldoa	P05064	1.68449	-0.21815
Fumarate hydratase, mitochondrial	Fh	P97807	3.10106	-0.350562
GA-binding protein alpha chain	Gabpa	Q00422	1.59529	-1.12166
Galactokinase	Galk1	Q9R0N0	6.93153	-0.819759
Galectin-3	Lgals3	P16110	9.73628	1.1628
Galectin-related protein	Lgalsl	Q8VED9	1.46692	0.881621
Gamma-adducin	Add3	Q9QYB5	10.4958	-1.00498
GDP-L-fucose synthase	Tsta3	P23591	1.35349	0.558536
Gelsolin	Gsn	P13020	9.91032	-2.12521
General transcription factor II-I	Gtf2i	Q9ESZ8	3.31659	-1.53055
General vesicular transport factor p115	Uso1	Q9Z1Z0	10.5812	-0.607361
Glia maturation factor beta	Gmfb	Q9CQI3	1.91844	-0.767668
Glucocorticoid receptor	Nr3c1	P06537	1.73234	-0.563702
Glucose-6-phosphate 1-dehydrogenase X	G6pdx	Q00612	3.3584	-0.491377
Glucose-6-phosphate isomerase	Gpi	P06745	5.15373	-0.408006
Glutamate dehydrogenase 1, mitochondrial	Glud1	P26443	3.33129	-0.321035
Glutamate--cysteine ligase catalytic subunit	Gclc	P97494	4.3829	0.920448
Glutamate--cysteine ligase regulatory subunit	Gclm	O09172	1.75894	0.411495
Glutamyl aminopeptidase	Enpep	P16406	3.33092	-0.482116
Glutaredoxin-3	Glrx3	Q9CQM9	9.04025	-2.49716
Glutathione peroxidase 3	Gpx3	P46412	3.91111	0.958539
Glutathione reductase, mitochondrial	Gsr	P47791	1.62856	-0.318469
Glutathione S-transferase Mu 2	Gstm2	P15626	1.58876	0.239118
Glutathione S-transferase Mu 5	Gstm5	P48774	2.3314	0.434573
Glutathione S-transferase theta-1	Gstt1	Q64471	1.31093	0.282766
Glutathione S-transferase theta-2	Gstt2	Q61133	1.35219	-0.430622
Glutathione synthetase	Gss	P51855	7.26806	-0.982334
Glyceraldehyde-3-phosphate dehydrogenase	Gapdh	P16858	3.22906	-0.512875
Glycerol-3-phosphate dehydrogenase, mitochondrial	Gpd2	Q64521	4.56874	-0.45907
Glycine--tRNA ligase	Gars	Q9CZD3	4.92228	-0.729968
Glycogen phosphorylase, brain form	Pygb	Q8CI94	9.46406	-0.838664
Glycogen phosphorylase, liver form	Pygl	Q9ET01	2.34932	-0.363884
Glycogen phosphorylase, muscle form	Pygm	Q9WUB3	8.07619	-1.08171
Glycogenin-1	Gyg1	Q9R062	1.86681	-0.391499
Glycophorin-A	Gypa	P14220	5.90368	1.86036
Glycophorin-C	Gypc	Q78HU7	4.37988	2.24066
Glyoxalase domain-containing protein 4	Glod4	Q9CPV4	3.972	0.530816
Golgi apparatus protein 1	Glg1	Q61543	4.03227	-1.00993
Golgi integral membrane protein 4	Golim4	Q8BXA1	4.44397	0.879224
Golgi reassembly-stacking protein 2	Gorasp2	Q99JX3	4.2362	-0.781144
Golgi SNAP receptor complex member 2	Gosr2	O35166	3.31857	1.19622
Golgin subfamily A member 2	Golga2	Q921M4	5.6308	-1.08835
GPI transamidase component PIG-S	Pigs	Q6PD26	2.72053	-0.811342
Growth hormone-inducible transmembrane protein	Ghitm	Q91VC9	2.08733	0.754455
GTPase IMAP family member 4	Gimap4	Q99JY3	3.26663	-0.472354
GTPase IMAP family member 8	Gimap8	Q75N62	1.47368	0.522873
GTP-binding nuclear protein Ran	Ran	P62827	4.71873	0.619848
GTP-binding protein Rheb	Rheb	Q921J2	3.53277	1.82573
GTP-binding protein SAR1a	Sar1a	P36536	2.56887	1.4178
Guanine nucleotide-binding protein G(i) subunit alpha-2	Gnai2	P08752	4.23557	-0.543963
Guanine nucleotide-binding protein G(I)/G(S)/G(O) subunit gamma-12	Gng12	Q9DAS9	4.75164	2.14453
Guanine nucleotide-binding protein G(I)/G(S)/G(O) subunit gamma-2	Gng2	P63213	3.41779	1.36224
Guanine nucleotide-binding protein G(I)/G(S)/G(O) subunit gamma-5	Gng5	Q80SZ7	6.41059	3.51413
Guanine nucleotide-binding protein G(I)/G(S)/G(T) subunit beta-1	Gnb1	P62874	2.29905	0.509058
Guanine nucleotide-binding protein G(o) subunit alpha	Gnao1	P18872	3.30274	-0.768293
Guanine nucleotide-binding protein G(q) subunit alpha	Gnaq	P21279	7.47829	-0.626963
Guanine nucleotide-binding protein G(s) subunit alpha isoforms short;Guanine nucleotide-binding protein G(s) subunit alpha isoforms XLas	Gnas	P63094	4.02246	-0.3138
Guanine nucleotide-binding protein subunit alpha-13	Gna13	P27601	11.6842	-0.886463
Guanylate cyclase soluble subunit alpha-3	Gucy1a3	Q9ERL9	5.11557	-0.945713
Guanylate cyclase soluble subunit beta-1	Gucy1b3	O54865	3.1656	-0.557448
Guanylate kinase	Guk1	Q64520	2.14917	-0.795621
Guanylate-binding protein 4	Gbp4	Q61107	3.28789	-1.02413
H-2 class I histocompatibility antigen, D-B alpha chain	H2-D1	P01899	2.30472	-1.26463
H-2 class I histocompatibility antigen, Q10 alpha chain	H2-Q10	P01898	7.42346	2.08001
H-2 class II histocompatibility antigen, A-B alpha chain;H-2 class II histocompatibility antigen, A-U alpha chain	H2-Aa	P14434	7.32362	-1.33686
Haloacid dehalogenase-like hydrolase domain-containing protein 3	Hdhd3	Q9CYW4	1.59577	0.326761
Haptoglobin;Haptoglobin alpha chain;Haptoglobin beta chain	Hp	Q61646	1.92778	1.65627
HCLS1-binding protein 3	Hs1bp3	Q3TC93	1.75654	-0.649422
Heat shock 70 kDa protein 12B	Hspa12b	Q9CZJ2	7.49818	-0.754778
Heat shock 70 kDa protein 1A;Heat shock 70 kDa protein 1B	Hspa1a;Hspa1b	Q61696	1.38387	-0.651421
Heat shock 70 kDa protein 4	Hspa4	Q61316	2.65219	-0.267964
Heat shock 70 kDa protein 4L	Hspa4l	P48722	3.9793	-0.36972
Heat shock cognate 71 kDa protein	Hspa8	P63017	7.41113	-0.637465
Heat shock protein HSP 90-alpha	Hsp90aa1	P07901	2.54744	-0.309958
Heat shock protein HSP 90-beta	Hsp90ab1	P11499	7.18857	-0.610805
Heat shock-related 70 kDa protein 2	Hspa2	P17156	3.55149	-1.33983
Hematopoietic lineage cell-specific protein	Hcls1	P49710	2.19785	-0.801885
Hematopoietic progenitor cell antigen CD34	Cd34	Q64314	2.84644	1.11153
Heme oxygenase 1	Hmox1	P14901	4.2143	1.83698
Heme-binding protein 1	Hebp1	Q9R257	4.13357	1.00254
Hemoglobin subunit alpha	Hba	P01942	3.05688	1.37091
Hemoglobin subunit beta-2	Hbb-b2	P02089	2.91687	2.47204
Hemopexin	Hpx	Q91X72	7.41645	2.44885
Heparin cofactor 2	Serpind1	P49182	10.7511	3.69061
Hepatocyte growth factor activator;Hepatocyte growth factor activator short chain;Hepatocyte growth factor activator long chain	Hgfac	Q9R098	16.7982	3.74849
Hepatocyte growth factor-regulated tyrosine kinase substrate	Hgs	Q99LI8	3.3529	-0.447317
Hepatoma-derived growth factor	Hdgf	P51859	1.4684	-0.46565
Heterogeneous nuclear ribonucleoprotein A/B	Hnrnpab	Q99020	5.85642	-0.702284
Heterogeneous nuclear ribonucleoprotein A3	Hnrnpa3	Q8BG05	2.70855	-0.792277
Heterogeneous nuclear ribonucleoprotein F;Heterogeneous nuclear ribonucleoprotein F, N-terminally processed	Hnrnpf	Q9Z2X1	6.48818	-1.05316
Heterogeneous nuclear ribonucleoprotein H;Heterogeneous nuclear ribonucleoprotein H, N-terminally processed	Hnrnph1	O35737	2.41988	-0.813263
Heterogeneous nuclear ribonucleoprotein H2	Hnrnph2	P70333	4.55209	-1.67422
Heterogeneous nuclear ribonucleoprotein K	Hnrnpk	P61979	9.53877	-0.637232
Heterogeneous nuclear ribonucleoprotein L	Hnrnpl	Q8R081	7.55808	-1.18269
Heterogeneous nuclear ribonucleoprotein L-like	Hnrnpll	Q921F4	5.01082	-1.32753
Heterogeneous nuclear ribonucleoprotein M	Hnrnpm	Q9D0E1	10.885	-1.64055
Heterogeneous nuclear ribonucleoprotein Q	Syncrip	Q7TMK9	8.48117	-0.800462
Heterogeneous nuclear ribonucleoprotein U	Hnrnpu	Q8VEK3	5.01042	-0.66975
Heterogeneous nuclear ribonucleoprotein U-like protein 1	Hnrnpul1	Q8VDM6	5.26245	-0.806995
Heterogeneous nuclear ribonucleoprotein U-like protein 2	Hnrnpul2	Q00PI9	11.943	-1.34595
Heterogeneous nuclear ribonucleoproteins C1/C2	Hnrnpc	Q9Z204	3.97531	-1.43922
Hexokinase-1	Hk1	P17710	2.48623	0.501057
High affinity immunoglobulin epsilon receptor subunit gamma	Fcer1g	P20491	3.66481	1.88571
High mobility group nucleosome-binding domain-containing protein 5	Hmgn5	Q9JL35	2.56369	-1.25982
High mobility group protein B2	Hmgb2	P30681	2.09797	-0.404983
Histidine-rich glycoprotein	Hrg	Q9ESB3	9.67006	3.26751
Histidine--tRNA ligase, cytoplasmic	Hars	Q61035	3.79189	-0.360385
Histone H1.0;Histone H1.0, N-terminally processed	H1f0	P10922	8.64661	3.73103
Histone H1.2	Hist1h1c	P15864	6.52624	4.40148
Histone H1.3	Hist1h1d	P43277	6.00279	2.26636
Histone H1.4	Hist1h1e	P43274	8.99801	4.99144
Histone H1.5	Hist1h1b	P43276	3.02992	1.68136
Histone H2A type 1-F;Histone H2A.J;Histone H2A type 1-K;Histone H2A type 3;Histone H2A type 1-H	Hist1h2af;H2afj;Hist1h2ak;Hist3h2a;Hist1h2ah	Q8CGP5	3.83824	2.24984
Histone H2A type 2-A;Histone H2A type 2-C	Hist2h2aa1;Hist2h2ac	Q6GSS7	4.6744	1.87187
Histone H3.3;Histone H3.3C;Histone H3.1;Histone H3.2	H3f3a;H3f3c;Hist1h3a;Hist1h3b	P84244	2.36928	1.36211
Histone H4	Hist1h4a	P62806	5.33898	1.36347
Histone-binding protein RBBP4	Rbbp4	Q60972	12.7209	-1.87378
HRAS-like suppressor 3	Pla2g16	Q8R3U1	3.45826	-1.44927
Hsp90 co-chaperone Cdc37;Hsp90 co-chaperone Cdc37, N-terminally processed	Cdc37	Q61081	7.5982	-0.953302
Huntingtin-interacting protein 1	Hip1	Q8VD75	1.66142	-0.226161
Hydroxyacylglutathione hydrolase, mitochondrial	Hagh	Q99KB8	5.519	0.495912
Hypoxanthine-guanine phosphoribosyltransferase	Hprt1	P00493	3.07183	0.416797
Ig alpha chain C region		P01878	12.2267	2.6792
Ig gamma-1 chain C region secreted form;Ig gamma-1 chain C region, membrane-bound form	Ighg1	P01868	6.9541	2.78119
Ig gamma-2A chain C region secreted form		P01864	7.63452	2.18814
Ig gamma-2B chain C region	Igh-3	P01867	4.29414	1.54965
Ig gamma-3 chain C region		P03987	5.07918	4.02033
Ig heavy chain V region 345;Ig heavy chain V region RF		P18526	2.71843	1.29516
Ig heavy chain V region 36-65;Ig heavy chain V region 93G7		P01747	3.28765	2.16451
Ig heavy chain V region 5-84		P18525	2.49401	1.32919
Ig heavy chain V region AC38 205.12;Ig heavy chain V region J558;Ig heavy chain V region MOPC 104E		P06330	6.54602	2.09216
Ig heavy chain V region PJ14;Ig heavy chain V region MOPC 141		P01820	1.37757	0.665922
Ig heavy chain V region VH558 B4;Ig heavy chain V region 1-62-3;Ig heavy chain V region 186-1	Ighv1-62-3	P06328	7.18497	2.41766
Ig heavy chain V-III region J606;Ig heavy chain V-III region ABE-47N;Ig heavy chain V-III region U61;Ig heavy chain V-III region A4;Ig heavy chain V-III region T957;Ig heavy chain V-III region W3082		P01801	7.49475	2.16963
Ig kappa chain C region		P01837	6.92243	1.70015
Ig kappa chain V19-17	Igk-V19-17	P01633	4.66787	2.0602
Ig kappa chain V-II region 17S29.1		P03976	8.01502	2.78975
Ig kappa chain V-II region 26-10		P01631	8.453	4.37427
Ig kappa chain V-II region 7S34.1		P01630	6.62797	4.0903
Ig kappa chain V-III region PC 3741/TEPC 111;Ig kappa chain V-III region TEPC 124		P01660	5.54656	2.34231
Ig kappa chain V-III region PC 4050;Ig kappa chain V-III region ABPC 22/PC 9245		P01663	3.22589	2.5148
Ig kappa chain V-III region PC 7183;Ig kappa chain V-III region PC 7043;Ig kappa chain V-III region PC 7210;Ig kappa chain V-III region PC 7769;Ig kappa chain V-III region CBPC 101		P01666	2.86247	1.26156
Ig kappa chain V-V region K2		P01635	6.39046	2.48338
Ig kappa chain V-V region L6;Ig kappa chain V-V region T1		P01638	8.37234	3.00802
Ig kappa chain V-V region MOPC 149		P01636	8.99321	4.20303
Ig kappa chain V-V region MOPC 41	Gm5571	P01639	7.24739	2.33254
Ig kappa chain V-VI region NQ2-6.1		P04945	3.2052	1.70682
Ig lambda-1 chain C region		P01843	4.10963	1.88239
Ig lambda-2 chain C region;Ig lambda-3 chain C region	Iglc2;Iglc3	P01844	5.91716	1.76238
Immunity-related GTPase family M protein 1	Irgm1	Q60766	7.68374	-1.79944
Importin subunit beta-1	Kpnb1	P70168	7.55338	-0.681413
Importin-9	Ipo9	Q91YE6	2.76419	0.804261
InaD-like protein	Inadl	Q63ZW7	1.51135	-0.608354
Inhibitor of carbonic anhydrase	Ica	Q9DBD0	11.5912	3.28714
Inosine-5-monophosphate dehydrogenase 1	Impdh1	P50096	7.05364	-0.888946
Inosine-5-monophosphate dehydrogenase 2	Impdh2	P24547	1.66421	-0.551641
Insulin-like growth factor-binding protein complex acid labile subunit	Igfals	P70389	9.39087	3.6437
Integral membrane protein 2B;BRI2, membrane form;BRI2 intracellular domain;BRI2C, soluble form;Bri23 peptide	Itm2b	O89051	3.51933	-2.20169
Integrator complex subunit 3	Ints3	Q7TPD0	3.20825	-1.15595
Integrin alpha-1	Itga1	Q3V3R4	1.42472	-0.270489
Integrin alpha-2	Itga2	Q62469	2.55213	0.850615
Integrin alpha-3;Integrin alpha-3 heavy chain;Integrin alpha-3 light chain	Itga3	Q62470	7.98623	-0.610644
Integrin alpha-5;Integrin alpha-5 heavy chain;Integrin alpha-5 light chain	Itga5	P11688	1.53403	0.48569
Integrin alpha-V;Integrin alpha-V heavy chain;Integrin alpha-V light chain	Itgav	P43406	1.50447	0.50238
Integrin alpha-X	Itgax	Q9QXH4	7.18428	2.86782
Integrin beta-1	Itgb1	P09055	1.34636	-0.223778
Integrin beta-3	Itgb3	O54890	1.53519	0.709763
Integrin beta-6	Itgb6	Q9Z0T9	6.64532	-0.800275
Integrin-linked protein kinase	Ilk	O55222	7.53975	-0.617732
Inter alpha-trypsin inhibitor, heavy chain 4	Itih4	A6X935	7.33291	3.30516
Inter-alpha-trypsin inhibitor heavy chain H1	Itih1	Q61702	10.0574	2.76786
Inter-alpha-trypsin inhibitor heavy chain H2	Itih2	Q61703	14.3359	4.96395
Inter-alpha-trypsin inhibitor heavy chain H3	Itih3	Q61704	9.59254	4.89155
Intercellular adhesion molecule 1	Icam1	P13597	1.72015	-0.502509
Interferon regulatory factor 2-binding protein-like	Irf2bpl	Q8K3X4	9.70547	-1.16251
Interferon-induced guanylate-binding protein 2	Gbp2	Q9Z0E6	1.34393	1.23447
Interferon-induced transmembrane protein 3	Ifitm3	Q9CQW9	1.87549	1.25461
Interleukin enhancer-binding factor 2	Ilf2	Q9CXY6	7.36916	-2.15447
Interleukin enhancer-binding factor 3	Ilf3	Q9Z1X4	6.89276	-1.61869
Interleukin-1 receptor accessory protein	Il1rap	Q61730	10.4475	3.2901
Iron-sulfur cluster co-chaperone protein HscB, mitochondrial	Hscb	Q8K3A0	1.68978	-0.489133
Isoamyl acetate-hydrolyzing esterase 1 homolog	Iah1	Q9DB29	2.9209	1.14044
Isocitrate dehydrogenase [NAD] subunit alpha, mitochondrial	Idh3a	Q9D6R2	2.5971	-0.417044
Isocitrate dehydrogenase [NAD] subunit gamma 1, mitochondrial	Idh3g	P70404	8.9612	-0.852086
Isocitrate dehydrogenase [NADP] cytoplasmic	Idh1	O88844	5.62491	-0.495839
Isocitrate dehydrogenase [NADP], mitochondrial	Idh2	P54071	7.56475	-0.594427
Isoleucine--tRNA ligase, cytoplasmic	Iars	Q8BU30	1.79651	0.669602
Isoleucine--tRNA ligase, mitochondrial	Iars2	Q8BIJ6	2.5093	-0.271088
Isopentenyl-diphosphate Delta-isomerase 1	Idi1	P58044	6.67846	0.671364
Isovaleryl-CoA dehydrogenase, mitochondrial	Ivd	Q9JHI5	2.95387	-0.517811
Junction plakoglobin	Jup	Q02257	5.11981	-0.84873
Keratinocyte-associated protein 2	Krtcap2	Q5RL79	1.4067	0.558359
KH domain-containing, RNA-binding, signal transduction-associated protein 1	Khdrbs1	Q60749	5.91991	-0.937347
Kinesin light chain 1	Klc1	O88447	5.08739	-0.790158
Kinesin-1 heavy chain	Kif5b	Q61768	1.71781	0.266073
Kininogen-1;Kininogen-1 heavy chain;Bradykinin;Kininogen-1 light chain	Kng1	O08677	8.99655	3.59749
Kininogen-1;Kininogen-1 heavy chain;Bradykinin;Kininogen-1 light chain	Kng1	O08677	10.2016	2.06566
KN motif and ankyrin repeat domain-containing protein 4	Kank4	Q6P9J5	3.24805	0.898391
Lactadherin	Mfge8	P21956	1.38462	-0.537097
Lactoylglutathione lyase	Glo1	Q9CPU0	2.69874	-0.440954
Lamin-B1	Lmnb1	P14733	4.18838	-0.992612
Lamin-B2	Lmnb2	P21619	5.81047	-2.36384
Laminin subunit beta-1	Lamb1	P02469	3.79284	-0.563143
Laminin subunit gamma-1	Lamc1	P02468	5.97992	-0.556542
LanC-like protein 1	Lancl1	O89112	4.35577	-0.859628
Large neutral amino acids transporter small subunit 3	Slc43a1	Q8BSM7	1.65156	0.727407
Leucine-rich repeat flightless-interacting protein 1	Lrrfip1	Q3UZ39	4.96899	1.15598
Leucyl-cystinyl aminopeptidase	Lnpep	Q8C129	3.89078	-0.625385
Leukemia inhibitory factor receptor	Lifr	P42703	7.87836	2.22625
Leukocyte elastase inhibitor A	Serpinb1a	Q9D154	3.03378	-0.405386
Leukocyte surface antigen CD47	Cd47	Q61735	3.25716	-0.807737
Leukotriene A-4 hydrolase	Lta4h	P24527	5.44698	-0.573725
LIM and cysteine-rich domains protein 1	Lmcd1	Q8VEE1	1.66102	-0.427547
LIM zinc-binding domain-containing Nebulette	Nebl	Q9DC07	2.21056	0.463127
Lipase maturation factor 2	Lmf2	Q8C3X8	2.48433	0.958474
Lipid phosphate phosphohydrolase 3	Ppap2b	Q99JY8	1.45637	-0.445717
Lipoamide acyltransferase component of branched-chain alpha-keto acid dehydrogenase complex, mitochondrial	Dbt	P53395	9.43398	-1.10464
Lipoma-preferred partner homolog	Lpp	Q8BFW7	7.84992	-1.00418
Lipoprotein lipase	Lpl	P11152	3.22259	1.4307
Liprin-beta-1	Ppfibp1	Q8C8U0	1.65253	-0.608476
L-lactate dehydrogenase B chain	Ldhb	P16125	1.89018	-0.590885
Lon protease homolog, mitochondrial	Lonp1	Q8CGK3	16.1576	-1.71585
Long-chain specific acyl-CoA dehydrogenase, mitochondrial	Acadl	P51174	1.94182	-0.245112
Long-chain-fatty-acid--CoA ligase 1	Acsl1	P41216	2.98298	-0.651271
Low-density lipoprotein receptor	Ldlr	P35951	4.33686	1.41181
Lupus La protein homolog	Ssb	P32067	3.05179	-0.401887
Lymphocyte-specific protein 1	Lsp1	P19973	1.53486	-0.645851
Lysophosphatidylcholine acyltransferase 1	Lpcat1	Q3TFD2	3.91562	-0.49783
Lysophospholipid acyltransferase 5	Lpcat3	Q91V01	2.4449	0.577461
Lysophospholipid acyltransferase 7	Mboat7	Q8CHK3	1.94157	0.798916
Lysosomal alpha-glucosidase	Gaa	P70699	2.78374	-0.757349
Lysosome-associated membrane glycoprotein 3	Lamp3	Q7TST5	1.62987	-1.08357
Lysozyme C-1	Lyz1	P17897	10.6585	-3.41133
Lysozyme C-2	Lyz2	P08905	3.38564	-0.787616
Macrophage mannose receptor 1	Mrc1	Q61830	5.17783	2.19406
MAGUK p55 subfamily member 2	Mpp2	Q9WV34	5.56943	1.74732
Major urinary protein 3	Mup3	P04939	3.0766	1.11334
Manganese-transporting ATPase 13A1	Atp13a1	Q9EPE9	1.77939	0.777656
Mannose-1-phosphate guanyltransferase alpha	Gmppa	Q922H4	5.29223	-1.10382
Mannose-binding protein C	Mbl2	P41317	6.8934	2.80512
Mannose-P-dolichol utilization defect 1 protein	Mpdu1	Q9R0Q9	2.13814	0.900363
MAPK-interacting and spindle-stabilizing protein-like	Mapk1ip1l	Q8BH93	1.89221	0.783021
Mast/stem cell growth factor receptor Kit	Kit	P05532	6.88716	-1.73273
Matrin-3	Matr3	Q8K310	6.58146	-2.13907
Matrix Gla protein	Mgp	P19788	2.43471	0.913136
Matrix-remodeling-associated protein 8	Mxra8	Q9DBV4	2.14883	-0.762715
Medium-chain specific acyl-CoA dehydrogenase, mitochondrial	Acadm	P45952	6.3628	-0.728306
Membrane magnesium transporter 1	Mmgt1	Q8K273	5.6246	0.863119
Membrane-associated guanylate kinase, WW and PDZ domain-containing protein 1	Magi1	Q6RHR9	1.39433	0.48474
Membrane-associated progesterone receptor component 1	Pgrmc1	O55022	3.2789	-0.633232
Metalloproteinase inhibitor 3	Timp3	P39876	2.31224	0.81201
Metastasis-associated protein MTA2	Mta2	Q9R190	2.94073	-0.898087
Methionine adenosyltransferase 2 subunit beta	Mat2b	Q99LB6	1.38356	0.459047
Methionine aminopeptidase 2	Metap2	O08663	1.90995	-0.430561
Methionine--tRNA ligase, cytoplasmic	Mars	Q68FL6	1.7291	0.764035
Methylcrotonoyl-CoA carboxylase beta chain, mitochondrial	Mccc2	Q3ULD5	1.48055	-0.452124
Methylglutaconyl-CoA hydratase, mitochondrial	Auh	Q9JLZ3	3.1546	0.600208
Methylmalonate-semialdehyde dehydrogenase [acylating], mitochondrial	Aldh6a1	Q9EQ20	1.31629	-0.170019
Methylmalonyl-CoA mutase, mitochondrial	Mut	P16332	1.37827	-0.647562
MICOS complex subunit Mic60	Immt	Q8CAQ8	3.24213	-0.61191
Microtubule-associated protein 1S;MAP1S heavy chain;MAP1S light chain	Map1s	Q8C052	3.58422	-0.536073
Microtubule-associated protein RP/EB family member 2	Mapre2	Q8R001	4.52336	-0.882157
Microtubule-associated protein tau	Mapt	P10637	1.40671	0.592427
Minor histocompatibility protein HA-1	Hmha1	Q3TBD2	9.67963	-1.11242
Mitochondrial carrier homolog 2	Mtch2	Q791V5	2.13585	0.422272
Mitochondrial dicarboxylate carrier	Slc25a10	Q9QZD8	2.69821	0.464189
Mitochondrial import inner membrane translocase subunit TIM50	Timm50	Q9D880	4.00122	1.32254
Mitochondrial pyruvate carrier 2	Mpc2	Q9D023	3.59931	-0.714373
Mitochondrial Rho GTPase 1	Rhot1	Q8BG51	1.5325	0.623062
Mitochondrial-processing peptidase subunit alpha	Pmpca	Q9DC61	7.79645	-1.55617
Mitogen-activated protein kinase 1	Mapk1	P63085	7.097	-1.04153
Mitogen-activated protein kinase 14	Mapk14	P47811	6.43008	-1.95484
Mitogen-activated protein kinase 3	Mapk3	Q63844	12.4621	-0.773431
Mitogen-activated protein kinase 9	Mapk9	Q9WTU6	1.61758	-0.558129
Mitogen-activated protein kinase kinase kinase MLT	Zak	Q9ESL4	3.13979	-1.0175
Mitotic checkpoint protein BUB3	Bub3	Q9WVA3	2.33536	-0.920091
Moesin	Msn	P26041	4.8113	-0.58065
Monocarboxylate transporter 1	Slc16a1	P53986	4.187	1.28827
Mucin-1;Mucin-1 subunit alpha;Mucin-1 subunit beta	Muc1	Q02496	3.35666	-1.1795
Multidrug resistance protein 1A	Abcb1a	P21447	1.59948	0.669637
Multifunctional methyltransferase subunit TRM112-like protein	Trmt112	Q9DCG9	1.33293	-1.22122
Multifunctional protein ADE2;Phosphoribosylaminoimidazole-succinocarboxamide synthase;Phosphoribosylaminoimidazole carboxylase	Paics	Q9DCL9	2.22696	-0.442495
Murinoglobulin-1	Mug1	P28665	11.0536	1.98648
Muscleblind-like protein 1	Mbnl1	Q9JKP5	2.01597	-0.858099
Musculoskeletal embryonic nuclear protein 1	Mustn1	Q99JI1	4.72734	1.56165
Myb-binding protein 1A	Mybbp1a	Q7TPV4	3.61201	1.16023
Myc target protein 1	Myct1	Q8R411	1.44724	0.663722
Myelin expression factor 2	Myef2	Q8C854	6.26439	-1.42508
Myeloid-associated differentiation marker	Myadm	O35682	2.00609	0.766138
Myeloperoxidase;Myeloperoxidase light chain;Myeloperoxidase heavy chain	Mpo	P11247	2.88585	-2.69406
Myoglobin	Mb	P04247	1.85256	-2.24577
Myomegalin	Pde4dip	Q80YT7	2.4545	-2.32931
Myosin light chain 4	Myl4	P09541	2.67589	-1.69777
Myosin light chain kinase, smooth muscle;Myosin light chain kinase, smooth muscle, deglutamylated form	Mylk	Q6PDN3	2.27139	-0.448781
Myosin regulatory light chain 2, atrial isoform	Myl7	Q9QVP4	2.76491	-2.48136
Myosin-10	Myh10	Q61879	1.79896	1.16622
Myosin-11	Myh11	O08638	2.96779	-0.732077
Myosin-14	Myh14	Q6URW6	2.63625	1.34795
Myosin-9	Myh9	Q8VDD5	1.96676	0.623325
Na(+)/H(+) exchange regulatory cofactor NHE-RF1	Slc9a3r1	P70441	2.86134	-0.65956
N-acetylglucosamine-6-sulfatase	Gns	Q8BFR4	3.0415	-0.863945
N-acetylmuramoyl-L-alanine amidase	Pglyrp2	Q8VCS0	9.08163	2.39396
N-acylethanolamine-hydrolyzing acid amidase;N-acylethanolamine-hydrolyzing acid amidase subunit alpha;N-acylethanolamine-hydrolyzing acid amidase subunit beta	Naaa	Q9D7V9	2.05923	0.990571
NAD kinase 2, mitochondrial	Nadk2	Q8C5H8	4.37583	-1.29296
NAD(P)H dehydrogenase [quinone] 1	Nqo1	Q64669	1.95439	0.674535
NADH dehydrogenase [ubiquinone] 1 alpha subcomplex subunit 10, mitochondrial	Ndufa10	Q99LC3	7.87599	-3.02781
NADH dehydrogenase [ubiquinone] 1 alpha subcomplex subunit 12	Ndufa12	Q7TMF3	12.8702	-3.81245
NADH dehydrogenase [ubiquinone] 1 alpha subcomplex subunit 13	Ndufa13	Q9ERS2	7.9029	-2.67014
NADH dehydrogenase [ubiquinone] 1 alpha subcomplex subunit 6	Ndufa6	Q9CQZ5	2.59494	-1.55694
NADH dehydrogenase [ubiquinone] 1 alpha subcomplex subunit 8	Ndufa8	Q9DCJ5	4.00205	-2.32863
NADH dehydrogenase [ubiquinone] 1 alpha subcomplex subunit 9, mitochondrial	Ndufa9	Q9DC69	6.41775	-3.12085
NADH dehydrogenase [ubiquinone] 1 beta subcomplex subunit 4	Ndufb4	Q9CQC7	1.77965	-0.532879
NADH dehydrogenase [ubiquinone] 1 beta subcomplex subunit 5, mitochondrial	Ndufb5	Q9CQH3	2.1952	-0.765708
NADH dehydrogenase [ubiquinone] 1 beta subcomplex subunit 8, mitochondrial	Ndufb8	Q9D6J5	2.79576	-1.56216
NADH dehydrogenase [ubiquinone] 1 subunit C2	Ndufc2	Q9CQ54	5.78553	-2.81994
NADH dehydrogenase [ubiquinone] flavoprotein 1, mitochondrial	Ndufv1	Q91YT0	2.12688	-2.02467
NADH dehydrogenase [ubiquinone] flavoprotein 2, mitochondrial	Ndufv2	Q9D6J6	7.96198	-3.11272
NADH dehydrogenase [ubiquinone] iron-sulfur protein 2, mitochondrial	Ndufs2	Q91WD5	8.14184	-2.59479
NADH dehydrogenase [ubiquinone] iron-sulfur protein 3, mitochondrial	Ndufs3	Q9DCT2	12.0608	-1.71538
NADH dehydrogenase [ubiquinone] iron-sulfur protein 5;NADH dehydrogenase [ubiquinone] iron-sulfur protein 5, N-terminally processed	Ndufs5	Q99LY9	6.36078	-2.15729
NADH dehydrogenase [ubiquinone] iron-sulfur protein 6, mitochondrial	Ndufs6	P52503	5.73685	-2.78094
NADH dehydrogenase [ubiquinone] iron-sulfur protein 7, mitochondrial	Ndufs7	Q9DC70	9.89524	-2.4393
NADH dehydrogenase [ubiquinone] iron-sulfur protein 8, mitochondrial	Ndufs8	Q8K3J1	4.70238	-1.94895
NADH-cytochrome b5 reductase 1	Cyb5r1	Q9DB73	6.61476	1.22637
NADH-cytochrome b5 reductase 3;NADH-cytochrome b5 reductase 3 membrane-bound form;NADH-cytochrome b5 reductase 3 soluble form	Cyb5r3	Q9DCN2	4.92461	0.601957
NADH-ubiquinone oxidoreductase 75 kDa subunit, mitochondrial	Ndufs1	Q91VD9	8.03454	-3.93577
NADPH--cytochrome P450 reductase	Por	P37040	7.74645	-0.894946
N-alpha-acetyltransferase 15, NatA auxiliary subunit	Naa15	Q80UM3	4.02096	-0.657639
Nascent polypeptide-associated complex subunit alpha, muscle-specific form;Nascent polypeptide-associated complex subunit alpha	Naca	P70670	2.01972	-0.808216
Nck-associated protein 1	Nckap1	P28660	1.39119	-0.287494
NEDD8-conjugating enzyme Ubc12	Ube2m	P61082	2.9646	0.946473
Neprilysin	Mme	Q61391	5.72667	-1.03112
Nestin	Nes	Q6P5H2	3.013	2.09929
Neural Wiskott-Aldrich syndrome protein	Wasl	Q91YD9	2.15765	-0.660577
Neurobeachin-like protein 2	Nbeal2	Q6ZQA0	1.68558	-1.36856
Neuroplastin	Nptn	P97300	4.95804	-1.16379
Neutrophil cytosol factor 1	Ncf1	Q09014	6.44618	-1.29066
Neutrophilic granule protein	Ngp	O08692	1.50706	-0.792473
Niban-like protein 1	Fam129b	Q8R1F1	5.92505	-0.517002
Nicastrin	Ncstn	P57716	7.98919	-1.04075
Nicotinamide phosphoribosyltransferase	Nampt	Q99KQ4	3.40366	-0.509574
Niemann-Pick C1 protein	Npc1	O35604	5.68941	1.02501
NIF3-like protein 1	Nif3l1	Q9EQ80	2.41127	-0.926156
Nischarin	Nisch	Q80TM9	8.87983	-0.931774
Nitrilase homolog 1	Nit1	Q8VDK1	1.39817	0.63683
Nodal modulator 1	Nomo1	Q6GQT9	4.98398	1.5854
Non-POU domain-containing octamer-binding protein	Nono	Q99K48	5.22003	-1.54558
NSFL1 cofactor p47	Nsfl1c	Q9CZ44	4.22253	-0.598635
N-terminal kinase-like protein	Scyl1	Q9EQC5	4.0001	0.785059
Nuclear cap-binding protein subunit 1	Ncbp1	Q3UYV9	5.35825	-1.25007
Nuclear protein localization protein 4 homolog	Nploc4	P60670	1.97681	-0.606404
Nuclease-sensitive element-binding protein 1	Ybx1	P62960	9.55774	2.02852
Nucleobindin-2;Nesfatin-1	Nucb2	P81117	5.37559	-0.96286
Nucleolar protein 58	Nop58	Q6DFW4	9.51768	-1.68933
Nucleolin	Ncl	P09405	2.42894	-0.370112
Nucleophosmin	Npm1	Q61937	4.36723	-0.950681
Nucleosome assembly protein 1-like 1	Nap1l1	P28656	3.76283	-0.482508
O-acetyl-ADP-ribose deacetylase MACROD1	Macrod1	Q922B1	1.4572	0.388411
Obg-like ATPase 1	Ola1	Q9CZ30	8.27119	-0.730638
Occludin	Ocln	Q61146	1.43756	-0.62241
OCIA domain-containing protein 2	Ociad2	Q9D8W7	1.69323	-1.27577
Omega-amidase NIT2	Nit2	Q9JHW2	4.57602	0.557598
Ornithine aminotransferase, mitochondrial	Oat	P29758	1.65034	-0.190891
Oxidation resistance protein 1	Oxr1	Q4KMM3	2.34729	0.735792
Oxysterol-binding protein 1	Osbp	Q3B7Z2	6.92078	-0.776488
Oxysterol-binding protein-related protein 6	Osbpl6	Q8BXR9	1.46014	-0.790936
Palladin	Palld	Q9ET54	2.62804	0.761156
Paraspeckle component 1	Pspc1	Q8R326	6.10184	-1.18025
Parathymosin	Ptms	Q9D0J8	3.99175	1.78034
Partitioning defective 6 homolog beta	Pard6b	Q9JK83	5.0902	-1.60209
PDZ and LIM domain protein 2	Pdlim2	Q8R1G6	1.58154	-0.377127
PDZ and LIM domain protein 5	Pdlim5	Q8CI51	2.01838	-0.278736
PDZ domain-containing protein GIPC2	Gipc2	Q9Z2H7	2.05993	-1.02767
Peptidyl-prolyl cis-trans isomerase A;Peptidyl-prolyl cis-trans isomerase A, N-terminally processed	Ppia	P17742	1.85507	-0.598502
Peptidyl-prolyl cis-trans isomerase B	Ppib	P24369	2.69047	0.626573
Peptidyl-prolyl cis-trans isomerase FKBP11	Fkbp11	Q9D1M7	4.10445	1.16571
Peptidyl-prolyl cis-trans isomerase FKBP4;Peptidyl-prolyl cis-trans isomerase FKBP4, N-terminally processed	Fkbp4	P30416	7.20222	-0.571647
Peptidyl-prolyl cis-trans isomerase H	Ppih	Q9D868	2.4477	-1.17218
Peptidyl-tRNA hydrolase 2, mitochondrial	Ptrh2	Q8R2Y8	1.93175	-0.353827
Periaxin	Prx	O55103	8.08034	-1.02881
Perilipin-3	Plin3	Q9DBG5	4.24741	1.64526
Peroxiredoxin-4	Prdx4	O08807	7.115	0.895334
Peroxisomal acyl-coenzyme A oxidase 1	Acox1	Q9R0H0	1.70712	0.561357
Phenylalanine--tRNA ligase alpha subunit	Farsa	Q8C0C7	1.56792	-0.711952
Phenylalanine--tRNA ligase beta subunit	Farsb	Q9WUA2	3.82002	-0.559328
Phosphatase and actin regulator 4	Phactr4	Q501J7	2.50064	-0.723846
Phosphatidate cytidylyltransferase 2	Cds2	Q99L43	3.35993	0.746678
Phosphatidylinositol 3-kinase catalytic subunit type 3	Pik3c3	Q6PF93	1.35885	0.478059
Phosphatidylinositol 4,5-bisphosphate 3-kinase catalytic subunit beta isoform	Pik3cb	Q8BTI9	3.25964	-0.735543
Phosphatidylinositol 5-phosphate 4-kinase type-2 alpha	Pip4k2a	O70172	1.60802	-0.876682
Phosphatidylinositol 5-phosphate 4-kinase type-2 gamma	Pip4k2c	Q91XU3	2.99272	-0.881534
Phosphatidylinositol-binding clathrin assembly protein	Picalm	Q7M6Y3	2.64825	0.799437
Phosphatidylinositol-glycan-specific phospholipase D	Gpld1	O70362	11.2465	3.18701
Phosphoacetylglucosamine mutase	Pgm3	Q9CYR6	3.83391	-0.652232
Phosphoenolpyruvate carboxykinase [GTP], mitochondrial	Pck2	Q8BH04	2.33607	-0.898085
Phosphofurin acidic cluster sorting protein 1	Pacs1	Q8K212	7.9277	-0.889863
Phosphoglucomutase-1	Pgm1	Q9D0F9	3.28699	-0.35817
Phosphoglucomutase-2	Pgm2	Q7TSV4	1.54138	0.53301
Phosphoglucomutase-like protein 5	Pgm5	Q8BZF8	6.48302	-0.561048
Phosphoglycerate kinase 1	Pgk1	P09411	4.89831	-0.623668
Phosphoglycerate mutase 2	Pgam2	O70250	3.50677	-1.57385
Phospholemman	Fxyd1	Q9Z239	2.30653	1.26214
Phospholipase A-2-activating protein	Plaa	P27612	3.20067	1.13199
Phospholipase B-like 1;Phospholipase B-like 1 chain A;Phospholipase B-like 1 chain B;Phospholipase B-like 1 chain C	Plbd1	Q8VCI0	2.88039	-0.958558
Phospholipid scramblase 4	Plscr4	P58196	5.8483	-0.811579
Phosphomannomutase 2	Pmm2	Q9Z2M7	1.44043	0.304679
Phosphoribosylformylglycinamidine synthase	Pfas	Q5SUR0	2.66129	-0.362777
Phosphoserine aminotransferase	Psat1	Q99K85	1.8075	0.647177
Phosphoserine phosphatase	Psph	Q99LS3	1.99592	-0.957205
Pigment epithelium-derived factor	Serpinf1	P97298	5.807	1.34813
Pituitary tumor-transforming gene 1 protein-interacting protein	Pttg1ip	Q8R143	1.30151	-0.690324
Plasma kallikrein;Plasma kallikrein heavy chain;Plasma kallikrein light chain	Klkb1	P26262	10.7223	4.11409
Plasma membrane calcium-transporting ATPase 1	Atp2b1	G5E829	1.7685	-0.271794
Plasma protease C1 inhibitor	Serping1	P97290	6.20371	2.25947
Plasminogen;Plasmin heavy chain A;Activation peptide;Angiostatin;Plasmin heavy chain A, short form;Plasmin light chain B	Plg	P20918	10.9068	2.75511
Plastin-2	Lcp1	Q61233	3.15412	-0.44225
Plastin-3	Pls3	Q99K51	2.26568	-0.219401
Platelet glycoprotein 4	Cd36	Q08857	1.76922	-0.455846
Platelet glycoprotein Ib alpha chain	Gp1ba	O35930	2.92893	0.955371
Platelet glycoprotein Ib beta chain	Gp1bb	P56400	1.9381	1.53971
Platelet-activating factor acetylhydrolase IB subunit alpha	Pafah1b1	P63005	1.68177	0.326728
Platelet-activating factor acetylhydrolase IB subunit beta	Pafah1b2	Q61206	1.89958	0.242841
Platelet-activating factor acetylhydrolase IB subunit gamma	Pafah1b3	Q61205	1.59422	-0.264812
Platelet-derived growth factor receptor alpha	Pdgfra	P26618	6.64818	1.97168
Plexin domain-containing protein 2	Plxdc2	Q9DC11	5.49316	-1.64617
Plexin-A1	Plxna1	P70206	1.5128	-0.51398
Plexin-B2	Plxnb2	B2RXS4	2.29314	0.845637
Podoplanin	Pdpn	Q62011	2.45011	1.44959
Poly [ADP-ribose] polymerase 1	Parp1	P11103	3.77879	-1.29089
Poly(rC)-binding protein 1	Pcbp1	P60335	1.60084	-0.425718
Poly(rC)-binding protein 2	Pcbp2	Q61990	7.82565	-1.40241
Polyadenylate-binding protein 1	Pabpc1	P29341	3.18387	-0.303774
Polyadenylate-binding protein 2	Pabpn1	Q8CCS6	12.7498	-1.34955
Polymerase I and transcript release factor	Ptrf	O54724	2.7663	-0.373959
Polypyrimidine tract-binding protein 1	Ptbp1	P17225	6.59721	-0.754802
Polypyrimidine tract-binding protein 3	Ptbp3	Q8BHD7	3.02064	-1.14349
Porphobilinogen deaminase	Hmbs	P22907	7.03	-1.74483
Prelamin-A/C;Lamin-A/C	Lmna	P48678	2.04186	-0.618687
Pre-mRNA-processing factor 40 homolog A	Prpf40a	Q9R1C7	4.24289	-1.3297
Pre-mRNA-processing-splicing factor 8	Prpf8	Q99PV0	3.59624	-1.34797
Pre-mRNA-splicing factor ATP-dependent RNA helicase DHX15	Dhx15	O35286	7.78357	-0.933709
Probable ATP-dependent RNA helicase DDX46	Ddx46	Q569Z5	2.61568	-1.01335
Probable ATP-dependent RNA helicase DDX6	Ddx6	P54823	10.6735	-0.732031
Probable lysosomal cobalamin transporter	Lmbrd1	Q8K0B2	2.59868	0.972513
Probable ubiquitin carboxyl-terminal hydrolase FAF-X	Usp9x	P70398	1.40454	-0.32119
Pro-cathepsin H;Cathepsin H mini chain;Cathepsin H;Cathepsin H heavy chain;Cathepsin H light chain	Ctsh	P49935	1.48813	-0.482195
Profilin-2	Pfn2	Q9JJV2	1.8611	0.636034
Programmed cell death 6-interacting protein	Pdcd6ip	Q9WU78	7.83088	-0.539546
Programmed cell death protein 4	Pdcd4	Q61823	5.43487	-2.42912
Prohibitin	Phb	P67778	1.94486	0.212851
Prolargin	Prelp	Q9JK53	3.53643	-0.719014
Proliferation-associated protein 2G4	Pa2g4	P50580	2.53512	-0.289967
Prolow-density lipoprotein receptor-related protein 1;Low-density lipoprotein receptor-related protein 1 85 kDa subunit;Low-density lipoprotein receptor-related protein 1 515 kDa subunit;Low-density lipoprotein receptor-related protein 1 intracellular domain	Lrp1	Q91ZX7	4.93804	-0.664917
Propionyl-CoA carboxylase alpha chain, mitochondrial	Pcca	Q91ZA3	5.08632	-0.641358
Propionyl-CoA carboxylase beta chain, mitochondrial	Pccb	Q99MN9	3.98766	-0.412197
Prostacyclin synthase	Ptgis	O35074	1.81694	-0.29203
Prostaglandin F2 receptor negative regulator	Ptgfrn	Q9WV91	3.47062	-0.487082
Prostaglandin reductase 1	Ptgr1	Q91YR9	1.80967	-1.06721
Prostaglandin reductase 2	Ptgr2	Q8VDQ1	2.64406	-1.33449
Proteasome activator complex subunit 1	Psme1	P97371	1.56003	0.457176
Proteasome assembly chaperone 1	Psmg1	Q9JK23	2.55385	0.811014
Proteasome subunit alpha type-1	Psma1	Q9R1P4	3.40547	0.53612
Proteasome subunit alpha type-3	Psma3	O70435	1.66527	0.256072
Proteasome subunit alpha type-6	Psma6	Q9QUM9	2.50163	0.322373
Proteasome subunit alpha type-7	Psma7	Q9Z2U0	3.87905	0.472301
Proteasome subunit beta type-1	Psmb1	O09061	7.30563	0.622739
Proteasome subunit beta type-2	Psmb2	Q9R1P3	4.86764	0.52532
Proteasome subunit beta type-3	Psmb3	Q9R1P1	2.34268	0.339927
Proteasome subunit beta type-4	Psmb4	P99026	1.74974	0.247305
Proteasome subunit beta type-6	Psmb6	Q60692	2.45351	0.533828
Proteasome-associated protein ECM29 homolog	Ecm29	Q6PDI5	3.75005	1.22623
Protein AMBP;Alpha-1-microglobulin;Inter-alpha-trypsin inhibitor light chain;Trypstatin	Ambp	Q07456	11.7798	3.95288
Protein bicaudal D homolog 2	Bicd2	Q921C5	3.79391	-3.93291
Protein CDV3	Cdv3	Q4VAA2	4.22138	1.76302
Protein DEK	Dek	Q7TNV0	1.77003	-0.764386
Protein diaphanous homolog 1	Diaph1	O08808	2.67811	-0.304053
Protein diaphanous homolog 2	Diaph2	O70566	1.7268	-0.666895
Protein disulfide-isomerase	P4hb	P09103	5.76462	-0.325551
Protein disulfide-isomerase A3	Pdia3	P27773	5.41689	-0.454839
Protein disulfide-isomerase A4	Pdia4	P08003	3.96059	-0.470469
Protein disulfide-isomerase A6	Pdia6	Q922R8	6.71438	-0.571258
Protein disulfide-isomerase TMX3	Tmx3	Q8BXZ1	6.83062	-1.38638
Protein ERGIC-53	Lman1	Q9D0F3	2.24123	-0.390952
Protein FAM49A	Fam49a	Q8BHZ0	3.87011	2.03573
Protein FAM49B	Fam49b	Q921M7	2.12079	0.647856
Protein FAM63A	Fam63a	Q76LS9	1.37175	0.559783
Protein FAM63B	Fam63b	Q6PDI6	1.44245	-0.441219
Protein farnesyltransferase/geranylgeranyltransferase type-1 subunit alpha	Fnta	Q61239	3.69476	-1.02744
Protein flightless-1 homolog	Flii	Q9JJ28	4.60243	0.947794
Protein kinase C alpha type	Prkca	P20444	3.78246	1.00861
Protein kinase C and casein kinase II substrate protein 3	Pacsin3	Q99JB8	4.16213	-0.919416
Protein kinase C and casein kinase substrate in neurons protein 2	Pacsin2	Q9WVE8	7.86738	-0.735216
Protein kinase C iota type	Prkci	Q62074	3.31373	1.70366
Protein LSM12 homolog	Lsm12	Q9D0R8	2.48834	0.700034
Protein LYRIC	Mtdh	Q80WJ7	4.19201	-1.68208
Protein MAL2	Mal2	Q8BI08	6.54785	-1.39644
Protein MEMO1	Memo1	Q91VH6	4.64835	1.36278
Protein NipSnap homolog 3B	Nipsnap3b	Q9CQE1	1.49412	0.475127
Protein numb homolog	Numb	Q9QZS3	5.07452	-0.793971
Protein phosphatase 1 regulatory subunit 12B	Ppp1r12b	Q8BG95	3.48136	0.952433
Protein phosphatase 1 regulatory subunit 7	Ppp1r7	Q3UM45	8.97779	-1.17321
Protein phosphatase 1A	Ppm1a	P49443	6.19849	-1.3129
Protein phosphatase 1E	Ppm1e	Q80TL0	2.16773	2.53684
Protein phosphatase 1F	Ppm1f	Q8CGA0	3.5111	-0.552963
Protein phosphatase methylesterase 1	Ppme1	Q8BVQ5	1.79669	-0.746491
Protein PRRC1	Prrc1	Q3UPH1	3.49856	-1.51356
Protein PRRC2C	Prrc2c	Q3TLH4	1.50637	0.519602
Protein prune homolog	Prune	Q8BIW1	5.72859	-1.10328
Protein S100-A10	S100a10	P08207	1.38015	1.65669
Protein S100-A11	S100a11	P50543	6.0646	3.84546
Protein S100-A13	S100a13	P97352	3.61971	2.93147
Protein S100-A4	S100a4	P07091	1.65801	1.04042
Protein S100-A6	S100a6	P14069	10.1151	3.10556
Protein S100-A8	S100a8	P27005	5.50392	3.60095
Protein SEC13 homolog	Sec13	Q9D1M0	2.1692	1.22853
Protein SET	Set	Q9EQU5	1.60167	-0.727196
Protein transport protein Sec23A	Sec23a	Q01405	1.44997	0.718966
Protein transport protein Sec23B	Sec23b	Q9D662	2.28099	0.71812
Protein transport protein Sec61 subunit alpha isoform 1	Sec61a1	P61620	3.95868	1.11443
Protein transport protein Sec61 subunit beta	Sec61b	Q9CQS8	2.8509	2.11908
Protein unc-13 homolog D	Unc13d	B2RUP2	5.19302	1.54891
Protein VAC14 homolog	Vac14	Q80WQ2	1.60017	-0.585199
Protein Z-dependent protease inhibitor	Serpina10	Q8R121	4.05761	2.4938
Protein-glutamine gamma-glutamyltransferase 2	Tgm2	P21981	1.74701	-0.442636
Prothrombin;Activation peptide fragment 1;Activation peptide fragment 2;Thrombin light chain;Thrombin heavy chain	F2	P19221	5.53657	1.16286
Prothymosin alpha;Prothymosin alpha, N-terminally processed;Thymosin alpha	Ptma	P26350	7.30196	3.80471
Pulmonary surfactant-associated protein A	Sftpa1	P35242	2.62243	-0.795935
Pulmonary surfactant-associated protein C	Sftpc	P21841	5.67808	-1.78488
Puromycin-sensitive aminopeptidase	Npepps	Q11011	9.06704	-0.6678
Putative N-acetylglucosamine-6-phosphate deacetylase	Amdhd2	Q8JZV7	3.60402	-1.05057
Putative RNA-binding protein Luc7-like 2	Luc7l2	Q7TNC4	3.13912	-0.679623
Pyridoxal-dependent decarboxylase domain-containing protein 1	Pdxdc1	Q99K01	7.0447	-0.784896
Pyrroline-5-carboxylate reductase 3	Pycrl	Q9DCC4	1.32012	0.654198
Pyruvate carboxylase, mitochondrial	Pc	Q05920	3.53875	-0.405138
Pyruvate dehydrogenase E1 component subunit alpha, somatic form, mitochondrial	Pdha1	P35486	6.04055	-0.522547
Pyruvate dehydrogenase E1 component subunit beta, mitochondrial	Pdhb	Q9D051	2.33746	-0.552268
Pyruvate kinase PKM	Pkm	P52480	3.20061	-0.530019
Pyruvate kinase PKM	Pkm	P52480	11.6215	-1.10204
Quinone oxidoreductase	Cryz	P47199	1.88217	0.947044
Quinone oxidoreductase-like protein 1	Cryzl1	Q921W4	3.62483	-2.07806
Rab GDP dissociation inhibitor alpha	Gdi1	P50396	4.23689	-0.444094
Rab GDP dissociation inhibitor beta	Gdi2	Q61598	8.36065	-0.603889
Rab3 GTPase-activating protein catalytic subunit	Rab3gap1	Q80UJ7	1.87761	-0.711504
RAC-alpha serine/threonine-protein kinase	Akt1	P31750	3.51345	-1.54868
Radixin	Rdx	P26043	2.11382	-0.463839
Ragulator complex protein LAMTOR3	Lamtor3	O88653	1.93889	-1.72184
Ras GTPase-activating protein-binding protein 1	G3bp1	P97855	3.80162	-0.586432
Ras GTPase-activating-like protein IQGAP1	Iqgap1	Q9JKF1	3.82172	-0.34976
Ras-related C3 botulinum toxin substrate 2	Rac2	Q05144	3.97447	-1.05669
Ras-related GTP-binding protein C;Ras-related GTP-binding protein D	Rragc;Rragd	Q99K70	4.52988	0.840502
Ras-related protein Rab-11A	Rab11a	P62492	2.08073	1.22015
Ras-related protein Rab-11B	Rab11b	P46638	4.37821	0.896829
Ras-related protein Rab-18	Rab18	P35293	4.13378	0.707619
Ras-related protein Rab-1A	Rab1A	P62821	5.41649	0.787484
Ras-related protein Rab-1B	Rab1b	Q9D1G1	2.84257	0.601214
Ras-related protein Rab-27B	Rab27b	Q99P58	3.00653	0.592358
Ras-related protein Rab-2A	Rab2a	P53994	2.66181	0.49077
Ras-related protein Rab-31	Rab31	Q921E2	3.31437	0.845962
Ras-related protein Rab-35	Rab35	Q6PHN9	2.20637	0.526394
Ras-related protein Rab-39A	Rab39a	Q8BHD0	1.44412	0.987286
Ras-related protein Rab-4B	Rab4b	Q91ZR1	2.76201	0.677766
Ras-related protein Rab-5A	Rab5a	Q9CQD1	4.94549	0.691364
Ras-related protein Rab-5B	Rab5b	P61021	3.40063	0.64644
Ras-related protein Rab-5C	Rab5c	P35278	2.28188	0.37017
Ras-related protein Rab-6A	Rab6a	P35279	4.82348	2.41764
Ras-related protein Rab-6B	Rab6b	P61294	4.51654	0.92286
Ras-related protein Rab-7a	Rab7a	P51150	4.67101	0.497025
Ras-related protein Rab-8A	Rab8a	P55258	1.59992	0.444462
Ras-related protein Ral-A	Rala	P63321	7.663	0.694485
Ras-related protein Ral-B	Ralb	Q9JIW9	3.29157	0.71492
Ras-related protein Rap-2a	Rap2a	Q80ZJ1	1.50645	0.963029
Ras-related protein R-Ras	Rras	P10833	2.64134	0.267036
Receptor expression-enhancing protein 5	Reep5	Q60870	1.9329	-0.52916
Retinal dehydrogenase 1	Aldh1a1	P24549	5.5651	-0.544603
Retinol dehydrogenase 11	Rdh11	Q9QYF1	6.96302	1.64041
Retinol-binding protein 4	Rbp4	Q00724	12.1388	4.95281
Reversion-inducing cysteine-rich protein with Kazal motifs	Reck	Q9Z0J1	1.85611	-0.73173
Rho GDP-dissociation inhibitor 1	Arhgdia	Q99PT1	1.72811	0.251198
Rho GTPase-activating protein 1	Arhgap1	Q5FWK3	4.16177	-0.33215
Rho guanine nucleotide exchange factor 1	Arhgef1	Q61210	2.86369	-0.397094
Rho guanine nucleotide exchange factor 12	Arhgef12	Q8R4H2	2.71276	-0.696246
Rho guanine nucleotide exchange factor 2	Arhgef2	Q60875	1.64651	0.636703
Rho-associated protein kinase 2	Rock2	P70336	5.26245	1.05634
Rho-related GTP-binding protein RhoB	Rhob	P62746	2.91824	1.36592
Rho-related GTP-binding protein RhoC	Rhoc	Q62159	1.59976	0.917172
Rho-related GTP-binding protein RhoG	Rhog	P84096	3.15427	0.704892
Riboflavin kinase	Rfk	Q8CFV9	4.20186	-1.01654
Ribonuclease inhibitor	Rnh1	Q91VI7	2.0584	0.395232
Ribose-phosphate pyrophosphokinase 2	Prps2	Q9CS42	1.90918	0.730664
Ribosomal protein S6 kinase alpha-1	Rps6ka1	P18653	1.56025	-0.667506
Ribosomal protein S6 kinase alpha-3	Rps6ka3	P18654	3.51282	-0.630326
Ribosyldihydronicotinamide dehydrogenase [quinone]	Nqo2	Q9JI75	1.50519	0.240446
RILP-like protein 1	Rilpl1	Q9JJC6	3.11253	-0.955524
RNA 3-terminal phosphate cyclase	RtcA	Q9D7H3	4.26118	-1.22612
RNA-binding protein 12	Rbm12	Q8R4X3	3.07529	-0.706535
RNA-binding protein with serine-rich domain 1	Rnps1	Q99M28	7.74915	-1.69056
RuvB-like 1	Ruvbl1	P60122	4.11087	-0.821349
SAP domain-containing ribonucleoprotein	Sarnp	Q9D1J3	1.67067	-0.50945
Sarcalumenin	Srl	Q7TQ48	4.04958	-2.3833
SCY1-like protein 2	Scyl2	Q8CFE4	1.60331	0.744816
Sec1 family domain-containing protein 1	Scfd1	Q8BRF7	2.44042	1.16948
SEC14-like protein 4	Sec14l4	Q8R0F9	5.55178	-0.558339
SEC23-interacting protein	Sec23ip	Q6NZC7	2.12419	0.500736
Secernin-3	Scrn3	Q3TMH2	3.30339	-1.58775
Secreted phosphoprotein 24	Spp2	Q8K1I3	7.24474	2.09019
Selenide, water dikinase 1	Sephs1	Q8BH69	3.80632	-1.0058
Selenium-binding protein 1;Selenium-binding protein 2	Selenbp1;Selenbp2	P17563	7.73195	-0.626091
Selenoprotein P	Sepp1	P70274	4.59779	2.26682
Septin-10	Sept10	Q8C650	1.40138	-0.718929
Septin-11	Sept11	Q8C1B7	3.29754	-0.384353
Septin-2	Sept2	P42208	7.43632	-0.637319
Septin-4	Sept4	P28661	3.34466	1.04667
Septin-5	Sept5	Q9Z2Q6	3.29255	-2.03928
Septin-7	Sept7	O55131	5.16612	-0.496639
Septin-8	Sept8	Q8CHH9	3.65346	-0.494103
Septin-9	Sept9	Q80UG5	4.75161	-0.526582
Sequestosome-1	Sqstm1	Q64337	4.6856	0.999704
Serine hydroxymethyltransferase	Shmt2	Q9CZN7	4.09425	-0.828151
Serine palmitoyltransferase 1	Sptlc1	O35704	6.05104	-0.818929
Serine protease HTRA2, mitochondrial	Htra2	Q9JIY5	2.40021	-1.04845
Serine protease inhibitor A3K	Serpina3k	P07759	6.87178	1.52043
Serine protease inhibitor A3M	Serpina3m	Q03734	11.1906	3.06653
Serine protease inhibitor A3N	Serpina3n	Q91WP6	9.76101	4.78672
Serine/arginine-rich splicing factor 1	Srsf1	Q6PDM2	1.48408	0.339137
Serine/arginine-rich splicing factor 4	Srsf4	Q8VE97	3.82738	-1.01362
Serine/arginine-rich splicing factor 6	Srsf6	Q3TWW8	4.22102	-1.29599
Serine/arginine-rich splicing factor 9	Srsf9	Q9D0B0	1.34821	-0.705876
Serine/threonine-protein kinase 24;Serine/threonine-protein kinase 24 35 kDa subunit;Serine/threonine-protein kinase 24 12 kDa subunit	Stk24	Q99KH8	1.84474	-0.522117
Serine/threonine-protein kinase MRCK beta	Cdc42bpb	Q7TT50	2.53429	0.956648
Serine/threonine-protein kinase N1	Pkn1	P70268	2.28145	-1.00067
Serine/threonine-protein kinase Nek9	Nek9	Q8K1R7	6.43424	-0.837383
Serine/threonine-protein kinase OSR1	Oxsr1	Q6P9R2	4.38889	-0.525149
Serine/threonine-protein kinase PAK 2;PAK-2p27;PAK-2p34	Pak2	Q8CIN4	1.84077	-0.270817
Serine/threonine-protein kinase receptor R3	Acvrl1	Q61288	3.78006	-1.30237
Serine/threonine-protein kinase TAO3	Taok3	Q8BYC6	3.03105	-0.860043
Serine/threonine-protein kinase TBK1	Tbk1	Q9WUN2	1.40958	0.384857
Serine/threonine-protein phosphatase 2A 55 kDa regulatory subunit B alpha isoform	Ppp2r2a	Q6P1F6	7.03241	-1.00006
Serine/threonine-protein phosphatase 2A 56 kDa regulatory subunit alpha isoform	Ppp2r5a	Q6PD03	2.19999	-0.357188
Serine/threonine-protein phosphatase 2A 56 kDa regulatory subunit gamma isoform	Ppp2r5c	Q60996	1.52878	-0.525914
Serine/threonine-protein phosphatase 2A 65 kDa regulatory subunit A alpha isoform	Ppp2r1a	Q76MZ3	4.25651	-0.478586
Serine/threonine-protein phosphatase 2A activator	Ppp2r4	P58389	4.57508	-0.565078
Serine/threonine-protein phosphatase 6 catalytic subunit;Serine/threonine-protein phosphatase 6 catalytic subunit, N-terminally processed	Ppp6c	Q9CQR6	2.80514	-0.91245
Serotransferrin	Tf	Q921I1	9.11465	1.62167
Serpin B6	Serpinb6	Q60854	2.87964	-0.322822
Serrate RNA effector molecule homolog	Srrt	Q99MR6	5.53272	-0.749252
Serum albumin	Alb	P07724	7.22774	0.927041
Serum amyloid A-1 protein	Saa1	P05366	1.94941	2.2951
Serum amyloid A-4 protein	Saa4	P31532	9.2093	5.95156
Serum amyloid P-component	Apcs	P12246	4.11155	2.98431
Serum paraoxonase/lactonase 3	Pon3	Q62087	4.843	-0.578893
S-formylglutathione hydrolase	Esd	Q9R0P3	3.73079	0.695317
Short-chain specific acyl-CoA dehydrogenase, mitochondrial	Acads	Q07417	3.90716	-0.755722
Sideroflexin-1	Sfxn1	Q99JR1	4.55965	1.71881
Sideroflexin-3	Sfxn3	Q91V61	4.67121	0.726355
Signal recognition particle 54 kDa protein	Srp54	P14576	2.82235	-0.766004
Signal recognition particle receptor subunit alpha	Srpr	Q9DBG7	2.57381	0.750998
Signal recognition particle receptor subunit beta	Srprb	P47758	6.88308	0.789729
Signal transducer and activator of transcription 1	Stat1	P42225	1.75538	-0.384441
Signal transducer and activator of transcription 3	Stat3	P42227	2.94237	-0.217445
Signal transducer and transcription activator 6	Stat6	P52633	3.36754	-1.22412
Sister chromatid cohesion protein PDS5 homolog A	Pds5a	Q6A026	2.92368	-0.658004
Sister chromatid cohesion protein PDS5 homolog B	Pds5b	Q4VA53	4.63645	-1.29645
SLIT-ROBO Rho GTPase-activating protein 2	Srgap2	Q91Z67	2.21064	-0.48501
Small integral membrane protein 1	Smim1	P0C8K7	4.42362	1.3451
Small nuclear ribonucleoprotein Sm D3	Snrpd3	P62320	4.83851	-1.01728
Smoothelin	Smtn	Q921U8	4.24708	-1.14944
Sodium/potassium-transporting ATPase subunit alpha-1	Atp1a1	Q8VDN2	4.09559	-0.433304
Sodium/potassium-transporting ATPase subunit beta-1	Atp1b1	P14094	5.81636	-0.666825
Sodium-dependent phosphate transport protein 2B	Slc34a2	Q9DBP0	4.89242	-1.39349
Solute carrier family 25 member 51	Slc25a51	Q5HZI9	2.71162	0.717687
Solute carrier organic anion transporter family member 3A1	Slco3a1	Q8R3L5	6.41098	1.8552
Sorbitol dehydrogenase	Sord	Q64442	5.06376	-0.563837
Sorting nexin-1	Snx1	Q9WV80	1.54853	-0.438751
Sorting nexin-2	Snx2	Q9CWK8	4.84621	-0.517368
Sorting nexin-27	Snx27	Q3UHD6	2.47125	-0.897619
Sorting nexin-4	Snx4	Q91YJ2	2.88114	-0.623805
Sorting nexin-5	Snx5	Q9D8U8	2.3119	-0.321025
Sorting nexin-6;Sorting nexin-6, N-terminally processed	Snx6	Q6P8X1	8.57219	-0.980588
Sorting nexin-9	Snx9	Q91VH2	5.94452	-1.38197
SPARC-like protein 1	Sparcl1	P70663	4.05085	-1.52499
Spectrin alpha chain, non-erythrocytic 1	Sptan1	P16546	7.15322	1.71166
Spectrin beta chain, non-erythrocytic 1	Sptbn1	Q62261	4.10083	-0.557296
Sperm-associated antigen 7	Spag7	Q7TNE3	2.68004	1.00997
Spermatogenesis-defective protein 39 homolog	Vipas39	Q8BGQ1	1.87801	-0.524639
Sphingosine 1-phosphate receptor 1	S1pr1	O08530	1.90478	-0.447713
Spliceosome RNA helicase Ddx39b	Ddx39b	Q9Z1N5	8.05088	-0.673951
Splicing factor 3A subunit 2	Sf3a2	Q62203	4.17742	-1.27282
Splicing factor 3A subunit 3	Sf3a3	Q9D554	4.4947	-1.60608
Splicing factor 3B subunit 1	Sf3b1	Q99NB9	3.27935	-1.13619
Splicing factor 3B subunit 3	Sf3b3	Q921M3	3.97153	-1.20753
Splicing factor U2AF 35 kDa subunit	U2af1	Q9D883	5.90328	2.06864
Splicing factor, proline- and glutamine-rich	Sfpq	Q8VIJ6	11.6448	-1.28792
Spondin-1	Spon1	Q8VCC9	1.55602	-0.599071
Squamous cell carcinoma antigen recognized by T-cells 3	Sart3	Q9JLI8	2.39447	-0.750371
Src substrate cortactin	Cttn	Q60598	2.38818	-0.495491
Staphylococcal nuclease domain-containing protein 1	Snd1	Q78PY7	7.2224	-0.652843
Sterol 26-hydroxylase, mitochondrial	Cyp27a1	Q9DBG1	1.91962	-0.469463
Steryl-sulfatase	Sts	P50427	12.1265	-1.46624
Stress-70 protein, mitochondrial	Hspa9	P38647	2.61194	-0.268443
Stress-induced-phosphoprotein 1	Stip1	Q60864	1.91038	-0.262807
Striatin-4	Strn4	P58404	1.8738	0.769968
Stromal cell-derived factor 2	Sdf2	Q9DCT5	2.02036	0.717823
Stromal cell-derived factor 2-like protein 1	Sdf2l1	Q9ESP1	2.44078	0.605038
Stromal membrane-associated protein 1	Smap1	Q91VZ6	1.50181	0.481962
Structural maintenance of chromosomes protein 1A	Smc1a	Q9CU62	6.17994	-1.83902
Succinate dehydrogenase [ubiquinone] flavoprotein subunit, mitochondrial	Sdha	Q8K2B3	5.78253	-0.806597
Succinate dehydrogenase [ubiquinone] iron-sulfur subunit, mitochondrial	Sdhb	Q9CQA3	6.07879	-0.820179
Succinate-semialdehyde dehydrogenase, mitochondrial	Aldh5a1	Q8BWF0	6.52367	-0.918549
Succinyl-CoA ligase [ADP-forming] subunit beta, mitochondrial	Sucla2	Q9Z2I9	11.4888	-1.03034
Succinyl-CoA ligase [GDP-forming] subunit beta, mitochondrial	Suclg2	Q9Z2I8	11.7706	-0.800797
Sulfhydryl oxidase 1	Qsox1	Q8BND5	9.56084	2.93587
Sulfide:quinone oxidoreductase, mitochondrial	Sqrdl	Q9R112	2.12701	-0.373603
SUMO-activating enzyme subunit 1;SUMO-activating enzyme subunit 1, N-terminally processed	Sae1	Q9R1T2	4.29033	-0.589525
SUMO-activating enzyme subunit 2	Uba2	Q9Z1F9	2.9314	-0.402487
SUMO-conjugating enzyme UBC9	Ube2i	P63280	2.34076	-1.94563
Superkiller viralicidic activity 2-like 2	Skiv2l2	Q9CZU3	3.1341	-1.02974
Suppressor of G2 allele of SKP1 homolog	Sugt1	Q9CX34	1.30796	-0.408631
Surfeit locus protein 1	Surf1	P09925	7.00987	1.6595
Survival of motor neuron-related-splicing factor 30	Smndc1	Q8BGT7	1.4118	0.396702
Switch-associated protein 70	Swap70	Q6A028	6.54401	-0.614384
Synaptojanin-1	Synj1	Q8CHC4	1.38663	1.55409
Synaptophysin-like protein 1	Sypl1	O09117	2.64291	1.17418
Synaptosomal-associated protein 29	Snap29	Q9ERB0	1.5301	-1.09945
Syndecan-4	Sdc4	O35988	1.99404	0.892765
Syntaxin-12	Stx12	Q9ER00	2.14542	1.36212
Syntaxin-16	Stx16	Q8BVI5	3.02364	-0.633044
Syntaxin-3	Stx3	Q64704	1.71532	-1.02683
Syntaxin-7	Stx7	O70439	1.73867	1.04503
Syntaxin-8	Stx8	O88983	2.47812	-0.853584
Syntaxin-binding protein 1	Stxbp1	O08599	2.95568	-0.430651
Syntaxin-binding protein 2	Stxbp2	Q64324	1.53286	-0.627001
Syntaxin-binding protein 3	Stxbp3	Q60770	5.98689	-1.03458
Syntenin-1	Sdcbp	O08992	1.78084	1.01297
Talin-1	Tln1	P26039	4.12447	-0.365734
Talin-2	Tln2	Q71LX4	1.9362	-0.590348
TAR DNA-binding protein 43	Tardbp	Q921F2	6.48387	-0.963367
TBC1 domain family member 17	Tbc1d17	Q8BYH7	1.40033	-0.419086
TBC1 domain family member 2B	Tbc1d2b	Q3U0J8	3.20113	-0.957943
T-complex protein 1 subunit alpha	Tcp1	P11983	3.20141	-0.326859
T-complex protein 1 subunit beta	Cct2	P80314	2.88817	-0.340704
T-complex protein 1 subunit delta	Cct4	P80315	2.85549	-0.34527
T-complex protein 1 subunit eta	Cct7	P80313	9.52366	-0.765665
T-complex protein 1 subunit gamma	Cct3	P80318	5.46551	-0.746045
T-complex protein 1 subunit theta	Cct8	P42932	9.00574	-0.580024
T-complex protein 1 subunit zeta	Cct6a	P80317	3.70512	-0.445262
Tectonin beta-propeller repeat-containing protein 1	Tecpr1	Q80VP0	1.322	0.660781
Tetraspanin-9	Tspan9	Q8BJU2	1.46638	0.989374
Tetratricopeptide repeat protein 23-like	Ttc23l	A6H6E9	1.92686	-0.50582
Thiamin pyrophosphokinase 1	Tpk1	Q9R0M5	4.23165	0.697838
Thioredoxin domain-containing protein 17	Txndc17	Q9CQM5	3.24597	-1.45291
Thioredoxin domain-containing protein 5	Txndc5	Q91W90	4.17156	-0.50691
Thioredoxin reductase 2, mitochondrial	Txnrd2	Q9JLT4	6.08708	-1.60217
Thioredoxin-related transmembrane protein 1	Tmx1	Q8VBT0	2.26997	0.478777
Thioredoxin-related transmembrane protein 4	Tmx4	Q8C0L0	2.07546	-0.997954
Threonine--tRNA ligase, cytoplasmic	Tars	Q9D0R2	3.94867	-0.647393
Thrombomodulin	Thbd	P15306	6.99612	-0.979107
Thymidylate kinase	Dtymk	P97930	1.79048	-0.822898
Thymosin beta-4;Hematopoietic system regulatory peptide	Tmsb4x	P20065	5.81376	3.00851
Thyroid hormone receptor-associated protein 3	Thrap3	Q569Z6	1.81855	-0.706699
Thyroxine-binding globulin	Serpina7	P61939	5.44567	2.84905
Tight junction protein ZO-1	Tjp1	P39447	6.27014	-0.729511
Tight junction protein ZO-2	Tjp2	Q9Z0U1	3.65872	-0.404273
Torsin-1A-interacting protein 2	Tor1aip2	Q8BYU6	1.95284	-0.507136
Trafficking protein particle complex subunit 11	Trappc11	B2RXC1	3.23054	1.06744
Trafficking protein particle complex subunit 2	Trappc2	Q9CQP2	3.20251	1.10193
Trafficking protein particle complex subunit 3	Trappc3	O55013	2.33027	-0.774169
Trafficking protein particle complex subunit 6B	Trappc6b	Q9D289	2.04967	-1.06882
Trans-1,2-dihydrobenzene-1,2-diol dehydrogenase	Dhdh	Q9DBB8	3.38625	-0.853163
Transaldolase	Taldo1	Q93092	1.73186	-0.356767
Transcobalamin-2	Tcn2	O88968	3.4398	1.02833
Transcription elongation factor B polypeptide 2	Tceb2	P62869	2.59504	-1.72611
Transcription elongation regulator 1	Tcerg1	Q8CGF7	3.76054	-1.3466
Transcription factor BTF3	Btf3	Q64152	1.33487	1.06033
Transcription factor BTF3 homolog 4	Btf3l4	Q9CQH7	3.50995	1.54392
Transcription intermediary factor 1-beta	Trim28	Q62318	4.34253	-0.546384
Transformer-2 protein homolog beta	Tra2b	P62996	5.48238	-1.19672
Transforming growth factor beta-1-induced transcript 1 protein	Tgfb1i1	Q62219	4.24989	-0.955982
Transforming protein RhoA	Rhoa	Q9QUI0	2.61876	0.704685
Transitional endoplasmic reticulum ATPase	Vcp	Q01853	6.14276	-0.434424
Transketolase	Tkt	P40142	5.60624	-0.409778
Transketolase-like protein 1	Tktl1	Q99MX0	6.83357	2.31288
Translocon-associated protein subunit gamma	Ssr3	Q9DCF9	1.83843	1.07062
Transmembrane 4 L6 family member 1	Tm4sf1	Q64302	4.6884	1.48586
Transmembrane 9 superfamily member 4	Tm9sf4	Q8BH24	1.44078	0.67061
Transmembrane emp24 domain-containing protein 10	Tmed10	Q9D1D4	1.35003	0.478181
Transmembrane emp24 domain-containing protein 2	Tmed2	Q9R0Q3	4.61169	0.768829
Transmembrane emp24 domain-containing protein 4	Tmed4	Q8R1V4	2.55481	0.949949
Transmembrane protein 109	Tmem109	Q3UBX0	3.50627	0.635903
Transmembrane protein 165	Tmem165	P52875	3.38388	1.17989
Transmembrane protein 245	Tmem245	B1AZA5	2.2991	0.625387
Transmembrane protein 33	Tmem33	Q9CR67	4.16825	0.682046
Transmembrane protein 43	Tmem43	Q9DBS1	1.83443	-0.282696
Transmembrane protein 65	Tmem65	Q4VAE3	1.98986	0.747699
Transthyretin	Ttr	P07309	6.02365	3.29972
Tricarboxylate transport protein, mitochondrial	Slc25a1	Q8JZU2	3.07205	0.567466
Trifunctional enzyme subunit alpha, mitochondrial;Long-chain enoyl-CoA hydratase;Long chain 3-hydroxyacyl-CoA dehydrogenase	Hadha	Q8BMS1	2.51674	-0.485093
Trifunctional enzyme subunit beta, mitochondrial;3-ketoacyl-CoA thiolase	Hadhb	Q99JY0	6.05263	-0.599146
Tripartite motif-containing protein 16	Trim16	Q99PP9	1.74388	0.922074
Tripeptidyl-peptidase 2	Tpp2	Q64514	2.49914	0.97831
tRNA-splicing ligase RtcB homolog	Rtcb	Q99LF4	3.36837	-0.54907
Tropomyosin alpha-3 chain	Tpm3	P21107	1.62033	0.42254
Tubulin alpha-1A chain;Tubulin alpha-3 chain	Tuba1a;Tuba3a	P68369	5.55916	-0.899948
Tubulin alpha-8 chain	Tuba8	Q9JJZ2	3.40907	-1.41036
Tubulin beta-1 chain	Tubb1	A2AQ07	4.99069	1.01543
Tubulin beta-2A chain	Tubb2a	Q7TMM9	5.46583	-0.901432
Tubulin beta-4B chain	Tubb4b	P68372	10.7905	-1.33592
Tubulin polymerization-promoting protein family member 3	Tppp3	Q9CRB6	2.34457	-0.688839
Tubulin-folding cofactor B	Tbcb	Q9D1E6	2.29103	0.459603
Tubulin-specific chaperone A	Tbca	P48428	1.32723	-1.06574
Tubulin-specific chaperone cofactor E-like protein	Tbcel	Q8C5W3	2.21761	-0.64414
Tubulin-specific chaperone D	Tbcd	Q8BYA0	1.96017	0.503473
Tubulin--tyrosine ligase-like protein 12	Ttll12	Q3UDE2	8.06379	-0.995481
Tumor protein D54	Tpd52l2	Q9CYZ2	1.30359	1.1791
Tumor protein p63-regulated gene 1-like protein	Tprg1l	Q9DBS2	3.69883	2.08094
Tumor susceptibility gene 101 protein	Tsg101	Q61187	1.58487	-1.0469
Tumor-associated calcium signal transducer 2	Tacstd2	Q8BGV3	1.83453	-0.956996
Tyrosine-protein kinase BTK	Btk	P35991	2.57833	-0.758735
Tyrosine-protein kinase CSK	Csk	P41241	4.48363	-1.15002
Tyrosine-protein kinase HCK	Hck	P08103	1.77769	-0.803996
Tyrosine-protein kinase Yes	Yes1	Q04736	2.26043	-0.93478
Tyrosine-protein phosphatase non-receptor type 1	Ptpn1	P35821	3.39715	-0.806288
Tyrosine-protein phosphatase non-receptor type 11	Ptpn11	P35235	3.56703	0.903138
Tyrosine-protein phosphatase non-receptor type 23	Ptpn23	Q6PB44	5.39204	-0.636612
Tyrosine-protein phosphatase non-receptor type 6	Ptpn6	P29351	3.1685	-0.64482
U1 small nuclear ribonucleoprotein C	Snrpc	Q62241	1.36075	0.844451
U5 small nuclear ribonucleoprotein 200 kDa helicase	Snrnp200	Q6P4T2	2.85512	-1.53095
U6 snRNA-associated Sm-like protein LSm3	Lsm3	P62311	4.94168	-1.97406
U6 snRNA-associated Sm-like protein LSm4	Lsm4	Q9QXA5	3.6889	-2.08943
Ubiquilin-2	Ubqln2	Q9QZM0	2.34034	-0.754054
Ubiquitin carboxyl-terminal hydrolase 24	Usp24	B1AY13	3.06226	2.68078
Ubiquitin carboxyl-terminal hydrolase 5	Usp5	P56399	4.52112	-0.422867
Ubiquitin carboxyl-terminal hydrolase 7	Usp7	Q6A4J8	1.93612	0.682653
Ubiquitin carboxyl-terminal hydrolase 8	Usp8	Q80U87	2.43622	3.03329
Ubiquitin carboxyl-terminal hydrolase isozyme L3;Ubiquitin carboxyl-terminal hydrolase isozyme L4	Uchl3;Uchl4	Q9JKB1	1.89662	-0.455378
Ubiquitin conjugation factor E4 A	Ube4a	E9Q735	1.8967	-0.549951
Ubiquitin thioesterase OTUB1	Otub1	Q7TQI3	1.43251	0.573289
Ubiquitin-40S ribosomal protein S27a;Ubiquitin;40S ribosomal protein S27a;Polyubiquitin-C;Ubiquitin;Ubiquitin-related 1;Ubiquitin-related 2;Polyubiquitin-B;Ubiquitin	Rps27a;Ubc;Ubb	P62983	1.72027	1.81093
Ubiquitin-conjugating enzyme E2 H	Ube2h	P62257	1.5452	-0.832751
Ubiquitin-conjugating enzyme E2 N	Ube2n	P61089	4.43712	-0.660296
Ubiquitin-like modifier-activating enzyme 6	Uba6	Q8C7R4	1.42291	-0.508982
Ubiquitin-like-conjugating enzyme ATG3	Atg3	Q9CPX6	3.62853	-0.78181
UDP-glucuronosyltransferase 1-6	Ugt1a6	Q64435	1.66023	-0.527182
UDP-N-acetylglucosamine--peptide N-acetylglucosaminyltransferase 110 kDa subunit	Ogt	Q8CGY8	1.98965	0.664923
UDP-N-acetylhexosamine pyrophosphorylase-like protein 1	Uap1l1	Q3TW96	3.92974	-0.679554
UMP-CMP kinase	Cmpk1	Q9DBP5	2.00829	0.380452
UMP-CMP kinase 2, mitochondrial	Cmpk2	Q3U5Q7	4.35956	-1.11626
Uncharacterized protein C10orf35 homolog		Q9D882	2.74339	1.20336
Uncharacterized protein C2orf47 homolog, mitochondrial		Q8BHE8	2.44411	1.25382
UPF0160 protein MYG1, mitochondrial	Myg1	Q9JK81	6.51195	-2.10316
UPF0505 protein C16orf62 homolog		Q8BWQ6	1.52059	-0.51594
UPF0568 protein C14orf166 homolog		Q9CQE8	2.23883	0.533265
UPF0587 protein C1orf123 homolog		Q8BHG2	4.9676	-1.57605
UPF0598 protein C8orf82 homolog		Q8VE95	3.54625	0.867354
Up-regulated during skeletal muscle growth protein 5	Usmg5	Q78IK2	4.22058	2.85623
Uridine diphosphate glucose pyrophosphatase	Nudt14	Q9D142	2.55532	1.11625
Uroporphyrinogen decarboxylase	Urod	P70697	3.81192	-1.03766
Uteroglobin	Scgb1a1	Q06318	3.1012	2.67843
UV excision repair protein RAD23 homolog B	Rad23b	P54728	2.11767	-0.696616
Vacuolar protein sorting-associated protein 13A	Vps13a	Q5H8C4	2.40186	1.39519
Vacuolar protein sorting-associated protein 26A	Vps26a	P40336	3.22095	-0.440012
Vacuolar protein sorting-associated protein 35	Vps35	Q9EQH3	3.64472	-0.602607
Vacuolar protein sorting-associated protein 53 homolog	Vps53	Q8CCB4	1.92203	-0.487438
Vacuolar protein sorting-associated protein VTA1 homolog	Vta1	Q9CR26	3.6996	-1.54167
Vascular cell adhesion protein 1	Vcam1	P29533	4.63756	1.02287
Very long-chain specific acyl-CoA dehydrogenase, mitochondrial	Acadvl	P50544	2.152	-0.336835
Very-long-chain 3-oxoacyl-CoA reductase	Hsd17b12	O70503	2.816	0.728196
Vesicle transport protein GOT1B	Golt1b	Q9CR60	1.57663	0.770502
Vesicle transport protein USE1	Use1	Q9CQ56	4.63181	1.37728
Vesicle-associated membrane protein 3	Vamp3	P63024	3.71936	2.23104
Vesicle-associated membrane protein 5	Vamp5	Q9Z2P8	3.32875	1.54806
Vesicle-associated membrane protein-associated protein A	Vapa	Q9WV55	4.43508	0.595235
Vesicle-associated membrane protein-associated protein B	Vapb	Q9QY76	2.45432	0.306598
Vesicle-fusing ATPase	Nsf	P46460	1.78258	-0.428162
Vigilin	Hdlbp	Q8VDJ3	1.55217	-0.230379
Vinculin	Vcl	Q64727	5.75043	-0.479721
Vitamin D-binding protein	Gc	P21614	12.2209	2.15645
Vitamin K epoxide reductase complex subunit 1-like protein 1	Vkorc1l1	Q6TEK5	1.62976	0.417022
Vitamin K-dependent protein S	Pros1	Q08761	2.73253	1.09063
Vitronectin	Vtn	P29788	12.332	3.35374
Voltage-dependent anion-selective channel protein 1	Vdac1	Q60932	2.8644	0.723746
Voltage-dependent anion-selective channel protein 3	Vdac3	Q60931	3.17672	0.658675
Volume-regulated anion channel subunit LRRC8C	Lrrc8c	Q8R502	3.28563	0.954486
von Willebrand factor A domain-containing protein 5A	Vwa5a	Q99KC8	5.74329	-0.455265
V-type proton ATPase 116 kDa subunit a isoform 1	Atp6v0a1	Q9Z1G4	1.67459	0.440745
V-type proton ATPase 16 kDa proteolipid subunit	Atp6v0c	P63082	3.4795	1.49482
V-type proton ATPase catalytic subunit A	Atp6v1a	P50516	3.02601	-0.374287
V-type proton ATPase subunit B, brain isoform	Atp6v1b2	P62814	3.47205	-0.475083
V-type proton ATPase subunit C 1	Atp6v1c1	Q9Z1G3	4.40655	-1.03648
V-type proton ATPase subunit D	Atp6v1d	P57746	3.81359	0.837765
V-type proton ATPase subunit E 1	Atp6v1e1	P50518	1.66457	0.540328
V-type proton ATPase subunit G 1	Atp6v1g1	Q9CR51	4.14577	2.20759
V-type proton ATPase subunit H	Atp6v1h	Q8BVE3	1.98993	-0.412306
WASH complex subunit 7	Kiaa1033	Q3UMB9	1.97699	0.641819
WASH complex subunit FAM21	Fam21	Q6PGL7	1.45585	-0.361965
WD repeat-containing protein 1	Wdr1	O88342	2.7739	-0.281397
WD repeat-containing protein 13	Wdr13	Q91V09	2.84972	-2.4133
WD40 repeat-containing protein SMU1;WD40 repeat-containing protein SMU1, N-terminally processed	Smu1	Q3UKJ7	4.96723	-1.66148
Xaa-Pro aminopeptidase 1	Xpnpep1	Q6P1B1	1.78629	-0.754328
Xanthine dehydrogenase/oxidase;Xanthine dehydrogenase;Xanthine oxidase	Xdh	Q00519	7.28607	-0.682098
Zinc transporter ZIP4	Slc39a4	Q78IQ7	4.28558	1.29093
Zinc-alpha-2-glycoprotein	Azgp1	Q64726	10.6295	3.94406
Zinc-binding alcohol dehydrogenase domain-containing protein 2	Zadh2	Q8BGC4	4.78734	-0.740693
Zyxin	Zyx	Q62523	2.25041	-0.381781
		P0DP28	1.64783	1.67758
		Q91ZU6	1.77451	0.612647
		Q9JK39	1.68743	0.52379
	Nans	Q99J77	1.83998	-0.256878
	Kdelc2	G5E897	1.58652	-0.481673
	Gcn1l1	E9PVA8	3.40278	-0.504644
