# Supplementary material for: Diet-induced obesity alleviates epithelial damage in hyperoxic acute lung injury (HALI) in mice
Source: Respir Res. 2026 Apr 9;27:189. doi: 10.1186/s12931-026-03663-w (PMC13122894; doi:10.1186/s12931-026-03663-w)
Supplement: Supplementary file 2 — Supplementary Material 2. [file 12931_2026_3663_MOESM2_ESM.zip › S1_all significant proteins_CDvsHFD.xlsx]

## Sheet: Tabelle1
Protein names	Gene names	Major protein IDs	-Log Student's T-test p-value	Student's T-test Difference
14 kDa phosphohistidine phosphatase	Phpt1	Q9DAK9	1.31385	-1.01607
14-3-3 protein beta/alpha;14-3-3 protein beta/alpha, N-terminally processed	Ywhab	Q9CQV8	2.47943	0.712345
2,4-dienoyl-CoA reductase, mitochondrial	Decr1	Q9CQ62	2.77249	0.836922
26S protease regulatory subunit 10B	Psmc6	P62334	1.6372	0.353701
26S proteasome non-ATPase regulatory subunit 1	Psmd1	Q3TXS7	1.55112	-0.402852
26S proteasome non-ATPase regulatory subunit 12	Psmd12	Q9D8W5	1.74633	0.364927
26S proteasome non-ATPase regulatory subunit 7	Psmd7	P26516	1.65331	0.548349
2-oxoglutarate dehydrogenase, mitochondrial	Ogdh	Q60597	1.40285	-1.78625
3-ketoacyl-CoA thiolase, mitochondrial	Acaa2	Q8BWT1	2.84112	0.466029
5-demethoxyubiquinone hydroxylase, mitochondrial	Coq7	P97478	1.84291	1.22692
5-nucleotidase	Nt5e	Q61503	1.51199	-0.389656
Acetyl-CoA carboxylase 1;Biotin carboxylase	Acaca	Q5SWU9	1.36802	-0.914838
Acidic mammalian chitinase	Chia	Q91XA9	2.05857	0.566283
Acylamino-acid-releasing enzyme	Apeh	Q8R146	1.4965	-1.2185
Acyl-coenzyme A thioesterase 1	Acot1	O55137	3.46951	0.806125
Acyl-coenzyme A thioesterase 2, mitochondrial	Acot2	Q9QYR9	3.56904	0.669777
Adaptin ear-binding coat-associated protein 2	Necap2	Q9D1J1	1.66075	1.58851
Adenylate cyclase type 4	Adcy4	Q91WF3	1.59944	-0.818977
ADP/ATP translocase 1	Slc25a4	P48962	1.62073	0.537918
ADP-sugar pyrophosphatase	Nudt5	Q9JKX6	2.2565	1.27716
Afamin	Afm	O89020	2.02608	-2.11577
Aldehyde dehydrogenase family 3 member B1	Aldh3b1	Q80VQ0	1.47665	0.536869
Aldehyde dehydrogenase, dimeric NADP-preferring	Aldh3a1	P47739	1.65481	0.849917
Alpha-1-syntrophin	Snta1	Q61234	1.36264	0.624833
Alpha-adducin	Add1	Q9QYC0	1.6996	-0.234329
Alpha-N-acetylgalactosaminidase	Naga	Q9QWR8	1.63533	1.05724
Annexin A4	Anxa4	P97429	1.31046	0.449008
AP-1 complex subunit gamma-1	Ap1g1	P22892	1.51338	-0.489156
AP-2 complex subunit beta	Ap2b1	Q9DBG3	1.52265	-0.331841
Apolipoprotein A-IV	Apoa4	P06728	1.77545	1.05554
Aquaporin-5	Aqp5	Q9WTY4	1.41499	-0.454436
Arachidonate 12-lipoxygenase, 12S-type	Alox12	P39655	2.05288	-1.34702
Argininosuccinate synthase	Ass1	P16460	1.88442	-0.650557
Arrestin-C	Arr3	Q9EQP6	1.77736	-1.11906
Aspartate aminotransferase, mitochondrial	Got2	P05202	2.17484	0.273742
ATP synthase subunit alpha, mitochondrial	Atp5a1	Q03265	2.40424	0.326253
ATP synthase subunit gamma, mitochondrial	Atp5c1	Q91VR2	1.81489	0.646511
ATP-binding cassette sub-family A member 8-B	Abca8b	Q8K440	1.58859	-0.902387
ATP-binding cassette sub-family B member 7, mitochondrial	Abcb7	Q61102	1.38379	-0.856233
ATP-binding cassette sub-family G member 2	Abcg2	Q7TMS5	1.33345	-0.815103
ATP-dependent RNA helicase A	Dhx9	O70133	1.37661	-1.06737
ATP-dependent RNA helicase DDX1	Ddx1	Q91VR5	1.3616	-0.940189
Band 3 anion transport protein	Slc4a1	P04919	2.09509	-0.548774
Band 4.1-like protein 2	Epb41l2	O70318	1.34388	-0.306125
Bifunctional polynucleotide phosphatase/kinase;Polynucleotide 3-phosphatase;Polynucleotide 5-hydroxyl-kinase	Pnkp	Q9JLV6	1.32153	0.69409
Bisphosphoglycerate mutase	Bpgm	P15327	1.54401	-0.414867
C-1-tetrahydrofolate synthase, cytoplasmic;Methylenetetrahydrofolate dehydrogenase;Methenyltetrahydrofolate cyclohydrolase;Formyltetrahydrofolate synthetase;C-1-tetrahydrofolate synthase, cytoplasmic, N-terminally processed	Mthfd1	Q922D8	2.11145	-0.324502
CAD protein;Glutamine-dependent carbamoyl-phosphate synthase;Aspartate carbamoyltransferase;Dihydroorotase	Cad	B2RQC6	1.54841	-0.972901
Cadherin-1;E-Cad/CTF1;E-Cad/CTF2;E-Cad/CTF3	Cdh1	P09803	1.37413	-0.625027
Cadherin-13	Cdh13	Q9WTR5	1.40474	-0.999485
Cadherin-5	Cdh5	P55284	2.0682	-1.08275
Calcium-binding mitochondrial carrier protein SCaMC-1	Slc25a24	Q8BMD8	2.0948	-1.82283
Calcium-transporting ATPase	Atp2b4	Q6Q477	2.00592	-1.32057
Canalicular multispecific organic anion transporter 2	Abcc3	B2RX12	1.40909	-0.970717
Carbonyl reductase [NADPH] 1	Cbr1	P48758	1.78606	0.441919
Carbonyl reductase [NADPH] 3	Cbr3	Q8K354	1.30672	0.537033
Carbonyl reductase family member 4	Cbr4	Q91VT4	1.80462	0.503781
Carnitine O-palmitoyltransferase 2, mitochondrial	Cpt2	P52825	1.80986	1.32113
Casein kinase II subunit alpha	Csnk2a1	Q60737	1.46072	0.801411
Catalase	Cat	P24270	1.34965	0.296714
Cathepsin D	Ctsd	P18242	1.43604	0.364992
Cathepsin Z	Ctsz	Q9WUU7	2.33208	0.540082
Cdc42 effector protein 1	Cdc42ep1	Q91W92	1.51331	0.669839
Cdc42 effector protein 4	Cdc42ep4	Q9JM96	1.51782	0.942063
CDGSH iron-sulfur domain-containing protein 3, mitochondrial	Cisd3	B1AR13	1.85465	0.965978
Cell cycle control protein 50A	Tmem30a	Q8VEK0	1.3825	0.574659
Cingulin	Cgn	P59242	1.99649	1.60001
Citrate synthase, mitochondrial	Cs	Q9CZU6	1.53999	0.285334
CKLF-like MARVEL transmembrane domain-containing protein 6	Cmtm6	Q9CZ69	1.50211	-1.5221
Cleavage and polyadenylation specificity factor subunit 5	Nudt21	Q9CQF3	1.59531	0.238026
Coatomer subunit zeta-2	Copz2	Q9JHH9	1.61257	-0.622643
Coiled-coil domain-containing protein 47	Ccdc47	Q9D024	3.11903	1.72195
Collagen alpha-2(VI) chain	Col6a2	Q02788	1.55164	-0.346577
Complement C5;Complement C5 beta chain;Complement C5 alpha chain;C5a anaphylatoxin;Complement C5 alpha chain	C5	P06684	2.08422	-0.626597
Complement component C8 beta chain	C8b	Q8BH35	1.4519	-1.42298
COP9 signalosome complex subunit 1	Gps1	Q99LD4	2.00742	0.433221
Cysteine-rich protein 2	Crip2	Q9DCT8	1.76197	0.689538
Cysteine-rich with EGF-like domain protein 2	Creld2	Q9CYA0	2.34706	-1.76056
Cytochrome c1, heme protein, mitochondrial	Cyc1	Q9D0M3	1.39946	0.575175
Cytochrome P450 2B19	Cyp2b19	O55071	1.75134	-0.265459
Cytochrome P450 4B1	Cyp4b1	Q64462	1.51225	-0.439987
Cytosolic 10-formyltetrahydrofolate dehydrogenase	Aldh1l1	Q8R0Y6	1.94427	-1.01731
Dedicator of cytokinesis protein 9	Dock9	Q8BIK4	1.56659	-1.44075
Delta(3,5)-Delta(2,4)-dienoyl-CoA isomerase, mitochondrial	Ech1	O35459	1.70463	0.956779
Delta-1-pyrroline-5-carboxylate dehydrogenase, mitochondrial	Aldh4a1	Q8CHT0	1.34374	0.312317
Dihydropyrimidinase-related protein 5	Dpysl5	Q9EQF6	1.3472	-0.841024
Dipeptidyl peptidase 1;Dipeptidyl peptidase 1 exclusion domain chain;Dipeptidyl peptidase 1 heavy chain;Dipeptidyl peptidase 1 light chain	Ctsc	P97821	1.30446	-0.528703
Dipeptidyl peptidase 4;Dipeptidyl peptidase 4 membrane form;Dipeptidyl peptidase 4 soluble form	Dpp4	P28843	1.98119	-0.358192
Electron transfer flavoprotein subunit alpha, mitochondrial	Etfa	Q99LC5	2.02602	0.311893
Endoglin	Eng	Q63961	1.35531	-0.785733
Enoyl-CoA delta isomerase 2, mitochondrial	Eci2	Q9WUR2	1.683	1.18731
Epidermal growth factor receptor	Egfr	Q01279	1.51661	-1.08192
Epoxide hydrolase 1	Ephx1	Q9D379	1.70886	0.345455
ER membrane protein complex subunit 4	Emc4	Q9CZX9	1.44852	0.666109
Erythrocyte membrane protein band 4.2	Epb42	P49222	1.68238	-0.679176
Eukaryotic translation initiation factor 4E	Eif4e	P63073	2.07562	1.76973
Exportin-7	Xpo7	Q9EPK7	1.69067	-1.37792
Extended synaptotagmin-1	Esyt1	Q3U7R1	1.41436	-0.206769
Fatty acid synthase;[Acyl-carrier-protein] S-acetyltransferase;[Acyl-carrier-protein] S-malonyltransferase;3-oxoacyl-[acyl-carrier-protein] synthase;3-oxoacyl-[acyl-carrier-protein] reductase;3-hydroxyacyl-[acyl-carrier-protein] dehydratase;Enoyl-[acyl-carrier-protein] reductase;Oleoyl-[acyl-carrier-protein] hydrolase	Fasn	P19096	2.37274	-0.549087
Fatty acid-binding protein, epidermal	Fabp5	Q05816	2.19746	-0.940526
Fermitin family homolog 3	Fermt3	Q8K1B8	1.67701	-0.475011
Fructose-bisphosphate aldolase A	Aldoa	P05064	2.48745	0.443707
Galectin-related protein	Lgalsl	Q8VED9	1.6868	-0.744599
Gamma-aminobutyric acid receptor-associated protein	Gabarap	Q9DCD6	1.39298	1.56779
General transcription factor IIF subunit 2	Gtf2f2	Q8R0A0	1.40846	0.690591
Golgi apparatus protein 1	Glg1	Q61543	1.32343	-0.800907
GTPase-activating protein and VPS9 domain-containing protein 1	Gapvd1	Q6PAR5	1.40492	-0.553303
Guanine nucleotide-binding protein G(o) subunit alpha	Gnao1	P18872	1.58034	-0.548702
Guanylate kinase	Guk1	Q64520	1.53335	0.299702
Haptoglobin;Haptoglobin alpha chain;Haptoglobin beta chain	Hp	Q61646	2.16063	1.2412
Heat shock-related 70 kDa protein 2	Hspa2	P17156	1.34471	0.481012
Hematological and neurological expressed 1-like protein	Hn1l	Q6PGH2	1.4846	-0.835331
Histone H1.0;Histone H1.0, N-terminally processed	H1f0	P10922	1.42744	-1.18077
Hydroxyacyl-coenzyme A dehydrogenase, mitochondrial	Hadh	Q61425	1.87561	0.467753
Ig gamma-2A chain C region secreted form		P01864	1.40717	-0.74536
Ig gamma-2B chain C region	Igh-3	P01867	1.58384	-0.839104
Ig gamma-3 chain C region		P03987	1.69966	-2.86726
Ig kappa chain V-V region MOPC 149		P01636	1.32175	1.52068
Inactive tyrosine-protein kinase 7	Ptk7	Q8BKG3	1.80154	-0.421776
Integrin alpha-IIb;Integrin alpha-IIb heavy chain;Integrin alpha-IIb light chain	Itga2b	Q9QUM0	2.22025	-0.789864
Integrin beta-3	Itgb3	O54890	1.63342	-1.46722
Intercellular adhesion molecule 2	Icam2	P35330	1.82581	1.1969
Interferon-induced guanylate-binding protein 2	Gbp2	Q9Z0E6	1.37622	-2.05292
Isocitrate dehydrogenase [NADP] cytoplasmic	Idh1	O88844	1.77866	0.325421
IST1 homolog	Ist1	Q9CX00	1.71376	1.4053
KN motif and ankyrin repeat domain-containing protein 2	Kank2	Q8BX02	1.8973	-1.05109
Lactadherin	Mfge8	P21956	2.50207	1.06486
Lamin-B1	Lmnb1	P14733	2.10726	-0.620107
Laminin subunit alpha-4	Lama4	P97927	2.34252	-1.39526
LanC-like protein 2	Lancl2	Q9JJK2	1.36632	0.890964
Large neutral amino acids transporter small subunit 3	Slc43a1	Q8BSM7	1.70745	-1.22853
Lethal(2) giant larvae protein homolog 2	Llgl2	Q3TJ91	1.37822	-1.06912
Leucine-rich repeat-containing protein 59	Lrrc59	Q922Q8	1.54145	1.36319
LIM and senescent cell antigen-like-containing domain protein 1	Lims1	Q99JW4	1.67708	-0.812558
Lipid phosphate phosphohydrolase 1	Ppap2a	Q61469	1.80913	1.0677
Long-chain specific acyl-CoA dehydrogenase, mitochondrial	Acadl	P51174	1.96029	0.356406
Lupus La protein homolog	Ssb	P32067	1.41748	0.289616
Lymphatic vessel endothelial hyaluronic acid receptor 1	Lyve1	Q8BHC0	2.08839	-0.972688
Major urinary protein 2	Mup2	P11589	1.50286	-0.926896
Major urinary protein 3	Mup3	P04939	1.39898	-1.08356
Methylmalonate-semialdehyde dehydrogenase [acylating], mitochondrial	Aldh6a1	Q9EQ20	1.89856	0.287937
MICOS complex subunit Mic10	Minos1	Q7TNS2	4.27326	2.80964
MICOS complex subunit Mic27	Apool	Q78IK4	1.65291	0.53254
Mitochondrial import receptor subunit TOM34	Tomm34	Q9CYG7	1.49304	1.42586
Monoglyceride lipase	Mgll	O35678	1.49054	0.932123
Multimerin-2	Mmrn2	A6H6E2	1.32644	-1.07464
Myeloid-associated differentiation marker	Myadm	O35682	1.51045	-0.976135
Myoferlin	Myof	Q69ZN7	2.15009	-0.64866
Negative elongation factor D	Nelfcd	Q922L6	1.75016	0.755003
Neuromodulin	Gap43	P06837	2.46719	-0.601998
NHL repeat-containing protein 2	Nhlrc2	Q8BZW8	1.33227	-0.879032
Nuclear factor NF-kappa-B p100 subunit;Nuclear factor NF-kappa-B p52 subunit	Nfkb2	Q9WTK5	2.50955	-0.798063
Nuclear pore complex protein Nup155	Nup155	Q99P88	1.69059	-1.00956
Nucleoprotein TPR	Tpr	F6ZDS4	1.5151	-0.894196
Oxygen-dependent coproporphyrinogen-III oxidase, mitochondrial	Cpox	P36552	2.2436	-1.23106
PDZ and LIM domain protein 3	Pdlim3	O70209	1.40278	0.68706
Peptidyl-prolyl cis-trans isomerase H	Ppih	Q9D868	1.51191	0.870855
Peroxisomal acyl-coenzyme A oxidase 1	Acox1	Q9R0H0	1.33344	0.638542
Phenylalanine--tRNA ligase alpha subunit	Farsa	Q8C0C7	1.30791	0.62742
Phosphofurin acidic cluster sorting protein 1	Pacs1	Q8K212	1.57324	-0.432073
Platelet glycoprotein Ib alpha chain	Gp1ba	O35930	1.33166	-1.02327
Plexin-A1	Plxna1	P70206	1.80844	-0.829418
Prelamin-A/C;Lamin-A/C	Lmna	P48678	1.93347	-0.612589
Presenilin-1;Presenilin-1 NTF subunit;Presenilin-1 CTF subunit;Presenilin-1 CTF12;Presenilin-2;Presenilin-2 NTF subunit;Presenilin-2 CTF subunit	Psen1;Psen2	P49769	2.1918	-0.773702
Probable ubiquitin carboxyl-terminal hydrolase FAF-X	Usp9x	P70398	1.36635	-0.46744
Programmed cell death protein 4	Pdcd4	Q61823	1.5125	1.37671
Prolow-density lipoprotein receptor-related protein 1;Low-density lipoprotein receptor-related protein 1 85 kDa subunit;Low-density lipoprotein receptor-related protein 1 515 kDa subunit;Low-density lipoprotein receptor-related protein 1 intracellular domain	Lrp1	Q91ZX7	1.93675	-0.460856
Proteasome activator complex subunit 3	Psme3	P61290	1.47431	1.11763
Proteasome inhibitor PI31 subunit	Psmf1	Q8BHL8	1.5548	0.734556
Protein 4.1	Epb41	P48193	1.58146	-0.51368
Protein FAM63B	Fam63b	Q6PDI6	1.30373	-0.629144
Protein PRRC2C	Prrc2c	Q3TLH4	2.21043	-0.746078
Protein SCO1 homolog, mitochondrial	Sco1	Q5SUC9	2.27073	1.37472
Protein transport protein Sec23B	Sec23b	Q9D662	1.46301	-0.734318
Putative hydrolase RBBP9	Rbbp9	O88851	1.84657	-0.795146
Ras-related GTP-binding protein A;Ras-related GTP-binding protein B	Rraga;Rragb	Q80X95	2.20649	-1.24944
Ras-related protein Rap-1b	Rap1b	Q99JI6	2.30324	-0.687589
Receptor expression-enhancing protein 6	Reep6	Q9JM62	1.33933	0.582574
Reticulon-3	Rtn3	Q9ES97	1.59343	-0.444037
Retinal dehydrogenase 2	Aldh1a2	Q62148	1.45618	-0.949734
Rho GTPase-activating protein 31	Arhgap31	A6X8Z5	1.3662	-0.703603
Saccharopine dehydrogenase-like oxidoreductase	Sccpdh	Q8R127	2.45633	0.959024
SAP domain-containing ribonucleoprotein	Sarnp	Q9D1J3	1.34258	0.594479
Sarcalumenin	Srl	Q7TQ48	1.47466	1.97036
Secernin-3	Scrn3	Q3TMH2	1.45719	-0.405062
Serine protease inhibitor A3K	Serpina3k	P07759	2.15659	-0.843333
Serine protease inhibitor A3M	Serpina3m	Q03734	2.18815	-1.06828
Serine protease inhibitor A3N	Serpina3n	Q91WP6	1.50384	1.52998
Serine/arginine-rich splicing factor 9	Srsf9	Q9D0B0	1.75121	-0.806745
Serine/threonine-protein kinase Nek7	Nek7	Q9ES74	1.68988	0.710154
Serine/threonine-protein kinase WNK1	Wnk1	P83741	1.30404	-1.06101
Sideroflexin-1	Sfxn1	Q99JR1	1.42741	1.19386
Signal transducing adapter molecule 1	Stam	P70297	1.60372	0.897925
Sodium/potassium-transporting ATPase subunit beta-3	Atp1b3	P97370	1.40061	0.689549
Spectrin alpha chain, erythrocytic 1	Spta1	P08032	1.31919	-0.701547
Spectrin beta chain, erythrocytic	Sptb	P15508	1.53709	-0.572528
S-phase kinase-associated protein 1	Skp1	Q9WTX5	1.54702	-1.37058
Succinyl-CoA ligase [ADP-forming] subunit beta, mitochondrial	Sucla2	Q9Z2I9	1.79283	0.269739
Sulfotransferase 1 family member D1	Sult1d1	Q3UZZ6	3.19897	2.06037
SUN domain-containing protein 2	Sun2	Q8BJS4	1.40149	-0.895778
Syntaxin-16	Stx16	Q8BVI5	1.42148	0.552093
Thiosulfate sulfurtransferase	Tst	P52196	1.57974	0.646576
Toll-interacting protein	Tollip	Q9QZ06	1.46943	0.672312
TOM1-like protein 2	Tom1l2	Q5SRX1	1.71687	1.4835
Translation initiation factor eIF-2B subunit alpha	Eif2b1	Q99LC8	1.68863	0.882974
Translocon-associated protein subunit delta	Ssr4	Q62186	1.6913	-0.558474
Transmembrane anterior posterior transformation protein 1	Tapt1	Q4VBD2	1.47195	-0.459708
Transmembrane protein 33	Tmem33	Q9CR67	1.58051	-0.416402
tRNA-splicing ligase RtcB homolog	Rtcb	Q99LF4	1.40732	0.443547
Tubulin beta-1 chain	Tubb1	A2AQ07	1.47499	-0.624761
Tubulin--tyrosine ligase-like protein 12	Ttll12	Q3UDE2	1.37621	-0.422327
Tumor protein D52	Tpd52	Q62393	1.54215	-1.00617
Ubiquitin carboxyl-terminal hydrolase 7	Usp7	Q6A4J8	1.50818	-0.930277
Ubiquitin-conjugating enzyme E2 D2	Ube2d2	P62838	2.149	2.21242
Ubiquitin-conjugating enzyme E2 H	Ube2h	P62257	1.56619	-1.28076
UDP-glucuronosyltransferase 1-6	Ugt1a6	Q64435	1.62573	0.851782
Uncharacterized protein C11orf98 homolog		Q9D937	1.73452	0.820538
UPF0160 protein MYG1, mitochondrial	Myg1	Q9JK81	2.05419	0.610399
Vasodilator-stimulated phosphoprotein	Vasp	P70460	1.31402	1.27077
Very long-chain specific acyl-CoA dehydrogenase, mitochondrial	Acadvl	P50544	2.13207	0.465357
Vimentin	Vim	P20152	1.3795	-0.460603
V-type proton ATPase subunit E 1	Atp6v1e1	P50518	2.12052	0.922974
	Qars	Q8BML9	1.41764	-0.821845
