# Supplementary material for: Diet-induced obesity alleviates epithelial damage in hyperoxic acute lung injury (HALI) in mice
Source: Respir Res. 2026 Apr 9;27:189. doi: 10.1186/s12931-026-03663-w (PMC13122894; doi:10.1186/s12931-026-03663-w)
Supplement: Supplementary file 2 — Supplementary Material 2. [file 12931_2026_3663_MOESM2_ESM.zip › S2_all significant proteins_CDvsCD-Hyper.xlsx]

## Sheet: Tabelle1
Protein names	Gene names	Major protein IDs	-Log Student's T-test p-value	Student's T-test Difference
116 kDa U5 small nuclear ribonucleoprotein component	Eftud2	O08810	2.91387	-2.27566
14 kDa phosphohistidine phosphatase	Phpt1	Q9DAK9	2.12189	-1.69717
14-3-3 protein beta/alpha;14-3-3 protein beta/alpha, N-terminally processed	Ywhab	Q9CQV8	3.47778	1.38267
15-hydroxyprostaglandin dehydrogenase [NAD(+)]	Hpgd	Q8VCC1	5.78805	-1.69308
1-phosphatidylinositol 4,5-bisphosphate phosphodiesterase beta-1	Plcb1	Q9Z1B3	2.07526	-0.899266
1-phosphatidylinositol 4,5-bisphosphate phosphodiesterase beta-3	Plcb3	P51432	2.06873	-0.512063
1-phosphatidylinositol 4,5-bisphosphate phosphodiesterase gamma-2	Plcg2	Q8CIH5	2.46688	-1.28214
2,3-cyclic-nucleotide 3-phosphodiesterase	Cnp	P16330	1.8336	-1.02005
26S protease regulatory subunit 10B	Psmc6	P62334	2.80332	-0.61782
26S protease regulatory subunit 6B	Psmc4	P54775	3.58863	-0.628894
26S proteasome non-ATPase regulatory subunit 11	Psmd11	Q8BG32	4.60265	-0.572914
26S proteasome non-ATPase regulatory subunit 13	Psmd13	Q9WVJ2	1.57012	-0.540117
26S proteasome non-ATPase regulatory subunit 4	Psmd4	O35226	3.25326	1.32759
26S proteasome non-ATPase regulatory subunit 6	Psmd6	Q99JI4	2.87559	-0.75386
26S proteasome non-ATPase regulatory subunit 8	Psmd8	Q9CX56	5.45966	1.13441
28S ribosomal protein S16, mitochondrial	Mrps16	Q9CPX7	2.31799	1.31231
28S ribosomal protein S34, mitochondrial	Mrps34	Q9JIK9	2.07459	0.842588
28S ribosomal protein S7, mitochondrial	Mrps7	Q80X85	1.47793	0.792734
3-beta-hydroxysteroid-Delta(8),Delta(7)-isomerase	Ebp	P70245	4.80084	1.52784
3-ketoacyl-CoA thiolase, mitochondrial	Acaa2	Q8BWT1	3.085	-0.486016
40S ribosomal protein S16	Rps16	P14131	2.06401	-0.962181
40S ribosomal protein S2	Rps2	P25444	2.58558	1.026
40S ribosomal protein S20	Rps20	P60867	1.54413	-2.15687
40S ribosomal protein S3a	Rps3a	P97351	1.68087	0.878135
40S ribosomal protein S4, X isoform	Rps4x	P62702	2.77295	0.886685
40S ribosomal protein S5;40S ribosomal protein S5, N-terminally processed	Rps5	P97461	1.64998	0.643049
40S ribosomal protein S6	Rps6	P62754	2.15585	1.88811
40S ribosomal protein S8	Rps8	P62242	1.73016	0.957186
40S ribosomal protein S9	Rps9	Q6ZWN5	2.51617	0.776025
40S ribosomal protein SA	Rpsa	P14206	1.83074	-0.41592
4-trimethylaminobutyraldehyde dehydrogenase	Aldh9a1	Q9JLJ2	1.99357	-0.563425
5-demethoxyubiquinone hydroxylase, mitochondrial	Coq7	P97478	1.35837	-0.703619
5-nucleotidase	Nt5e	Q61503	2.80971	-0.827642
60 kDa heat shock protein, mitochondrial	Hspd1	P63038	2.94977	-0.338044
60S acidic ribosomal protein P2	Rplp2	P99027	2.91548	2.10873
60S ribosomal protein L10;60S ribosomal protein L10-like	Rpl10;Rpl10l	Q6ZWV3	1.5165	0.676339
60S ribosomal protein L10a	Rpl10a	P53026	1.40432	0.324768
60S ribosomal protein L13	Rpl13	P47963	2.3458	1.00064
60S ribosomal protein L15	Rpl15	Q9CZM2	2.54037	1.89166
60S ribosomal protein L17	Rpl17	Q9CPR4	1.37577	0.738142
60S ribosomal protein L18	Rpl18	P35980	2.31622	1.35224
60S ribosomal protein L19	Rpl19	P84099	1.98548	0.84105
60S ribosomal protein L23a	Rpl23a	P62751	2.84912	1.08036
60S ribosomal protein L24	Rpl24	Q8BP67	1.73468	1.01111
60S ribosomal protein L29	Rpl29	P47915	2.62228	2.12558
60S ribosomal protein L35	Rpl35	Q6ZWV7	3.41209	3.4726
60S ribosomal protein L7	Rpl7	P14148	2.08082	1.50642
60S ribosomal protein L7a	Rpl7a	P12970	2.38977	1.68078
60S ribosomal protein L8	Rpl8	P62918	1.59384	1.54046
Acetolactate synthase-like protein	Ilvbl	Q8BU33	3.05213	1.12962
Acidic mammalian chitinase	Chia	Q91XA9	1.70838	-0.571061
Aconitate hydratase, mitochondrial	Aco2	Q99KI0	3.51083	-1.07467
Actin-binding LIM protein 1	Ablim1	Q8K4G5	1.47625	0.816019
Actin-like protein 6A	Actl6a	Q9Z2N8	3.9239	-1.26184
Actin-related protein 2/3 complex subunit 1B	Arpc1b	Q9WV32	1.72302	0.423648
Actin-related protein 2/3 complex subunit 5-like protein	Arpc5l	Q9D898	1.74862	-1.35451
Activator of 90 kDa heat shock protein ATPase homolog 1	Ahsa1	Q8BK64	2.35339	-0.757978
Acyl-CoA dehydrogenase family member 9, mitochondrial	Acad9	Q8JZN5	1.47381	-0.448968
Acyl-CoA synthetase family member 2, mitochondrial	Acsf2	Q8VCW8	1.78001	-0.802399
Acyl-coenzyme A thioesterase 1	Acot1	O55137	1.47239	-0.497894
Acyl-coenzyme A thioesterase 2, mitochondrial	Acot2	Q9QYR9	1.81429	-0.396244
Adaptin ear-binding coat-associated protein 2	Necap2	Q9D1J1	3.86863	2.70302
Adenosine kinase	Adk	P55264	4.73189	-0.914346
Adenosylhomocysteinase	Ahcy	P50247	3.48935	-0.626133
Adenylate cyclase type 4	Adcy4	Q91WF3	2.14953	-0.574116
Adenylate kinase 2, mitochondrial;Adenylate kinase 2, mitochondrial, N-terminally processed	Ak2	Q9WTP6	1.69915	0.341442
Adenylate kinase isoenzyme 1	Ak1	Q9R0Y5	1.56798	-0.7966
Adenylosuccinate lyase	Adsl	P54822	2.24181	-0.481928
Adenylosuccinate synthetase isozyme 1	Adssl1	P28650	2.45957	-1.61497
Adenylyl cyclase-associated protein 1	Cap1	P40124	1.83276	-0.360469
Adiponectin	Adipoq	Q60994	4.16139	1.69387
Adrenodoxin, mitochondrial	Fdx1	P46656	2.4392	-2.80718
Afadin	Mllt4	Q9QZQ1	2.32266	-0.877368
Afamin	Afm	O89020	3.2685	2.19442
A-kinase anchor protein 2	Akap2	O54931	4.73069	-1.09181
Aldehyde dehydrogenase, cytosolic 1	Aldh1a7	O35945	2.65269	-0.517993
Aldehyde dehydrogenase, mitochondrial	Aldh2	P47738	2.64752	-0.326658
Aldehyde oxidase 3	Aox3	G3X982	3.55722	-0.632147
Alpha/beta hydrolase domain-containing protein 11	Abhd11	Q8K4F5	1.42236	1.19541
Alpha-1-acid glycoprotein 1	Orm1	Q60590	1.80523	2.2997
Alpha-1-antitrypsin 1-1	Serpina1a	P07758	3.87122	4.35647
Alpha-1-antitrypsin 1-2	Serpina1b	P22599	1.38045	0.584692
Alpha-1-antitrypsin 1-3	Serpina1c	Q00896	1.86915	2.96319
Alpha-1-antitrypsin 1-4	Serpina1d	Q00897	4.33122	1.50835
Alpha-1-antitrypsin 1-5	Serpina1e	Q00898	2.1255	1.3866
Alpha-1-syntrophin	Snta1	Q61234	1.52019	-0.568771
Alpha-2-antiplasmin	Serpinf2	Q61247	3.6371	2.78636
Alpha-2-HS-glycoprotein	Ahsg	P29699	4.57335	3.21057
Alpha-2-macroglobulin;Alpha-2-macroglobulin 165 kDa subunit;Alpha-2-macroglobulin 35 kDa subunit	A2m	Q61838	3.64505	0.822688
Alpha-actinin-1	Actn1	Q7TPR4	4.32481	-0.761782
Alpha-actinin-4	Actn4	P57780	2.56257	-0.468555
Alpha-adducin	Add1	Q9QYC0	4.90923	-0.832312
Alpha-aminoadipic semialdehyde dehydrogenase	Aldh7a1	Q9DBF1	3.4462	1.60652
Alpha-amylase 1;Pancreatic alpha-amylase	Amy1;Amy2	P00687	1.51406	1.13784
Alpha-crystallin B chain	Cryab	P23927	1.71213	-0.933706
Alpha-enolase	Eno1	P17182	2.33578	-0.292836
Alpha-mannosidase 2	Man2a1	P27046	4.04111	1.45928
Alpha-N-acetylgalactosaminidase	Naga	Q9QWR8	2.31584	1.397
Alpha-parvin	Parva	Q9EPC1	3.22335	-0.513376
Aminoacyl tRNA synthase complex-interacting multifunctional protein 1;Endothelial monocyte-activating polypeptide 2	Aimp1	P31230	2.81647	-1.51786
Ammonium transporter Rh type A	Rhag	Q9QUT0	1.66934	1.71942
Angiotensinogen;Angiotensin-1;Angiotensin-2;Angiotensin-3;Angiotensin-4;Angiotensin 1-9;Angiotensin 1-7;Angiotensin 1-5;Angiotensin 1-4	Agt	P11859	4.56781	2.76861
Annexin A11	Anxa11	P97384	2.82836	-0.599846
Annexin A4	Anxa4	P97429	1.34215	0.528226
Annexin A6	Anxa6	P14824	3.70341	-0.597694
Anoctamin-10	Ano10	Q8BH79	1.45373	-1.04923
Anoctamin-6	Ano6	Q6P9J9	1.97654	0.570494
Antigen peptide transporter 1	Tap1	P21958	3.62153	1.05194
Antigen peptide transporter 2	Tap2	P36371	4.53502	0.931602
Antithrombin-III	Serpinc1	P32261	5.01318	1.32922
AP-1 complex subunit gamma-1	Ap1g1	P22892	2.08974	-0.366788
AP-1 complex subunit mu-1	Ap1m1	P35585	2.38169	-0.67066
AP-2 complex subunit alpha-2	Ap2a2	P17427	5.29852	-0.834825
AP-2 complex subunit beta	Ap2b1	Q9DBG3	2.49498	-0.45959
AP-2 complex subunit sigma	Ap2s1	P62743	2.31094	-1.60606
AP2-associated protein kinase 1	Aak1	Q3UHJ0	2.79931	1.20788
AP-3 complex subunit mu-1	Ap3m1	Q9JKC8	1.64666	0.72705
Apolipoprotein A-I;Proapolipoprotein A-I;Truncated apolipoprotein A-I	Apoa1	Q00623	2.42208	2.07239
Apolipoprotein A-II;Proapolipoprotein A-II	Apoa2	P09813	7.51014	5.96921
Apolipoprotein A-IV	Apoa4	P06728	3.24259	1.77014
Apolipoprotein B-100;Apolipoprotein B-48	Apob	E9Q414	2.26445	3.71053
Apolipoprotein C-I;Truncated apolipoprotein C-I	Apoc1	P34928	2.96292	2.81193
Apolipoprotein D	Apod	P51910	3.02559	1.75534
Apolipoprotein E	Apoe	P08226	1.76031	1.89
Apoptosis regulator BAX	Bax	Q07813	2.24624	1.93319
ARF GTPase-activating protein GIT1	Git1	Q68FF6	2.55216	-0.749017
ARF GTPase-activating protein GIT2	Git2	Q9JLQ2	1.99134	-0.729144
Arf-GAP domain and FG repeat-containing protein 1	Agfg1	Q8K2K6	2.57666	0.828715
Arf-GAP with Rho-GAP domain, ANK repeat and PH domain-containing protein 1	Arap1	Q4LDD4	3.91838	-1.06375
Arf-GAP with Rho-GAP domain, ANK repeat and PH domain-containing protein 3	Arap3	Q8R5G7	1.38279	-0.700972
Arginine--tRNA ligase, cytoplasmic	Rars	Q9D0I9	1.55338	-0.438096
Arrestin-C	Arr3	Q9EQP6	2.6379	-1.4935
Arsenite methyltransferase	As3mt	Q91WU5	3.55662	-0.812965
Aspartate aminotransferase, mitochondrial	Got2	P05202	5.79993	-0.401862
Aspartate--tRNA ligase, cytoplasmic	Dars	Q922B2	3.76004	-0.57644
Aspartyl aminopeptidase	Dnpep	Q9Z2W0	1.48469	-0.295591
Ataxin-10	Atxn10	P28658	4.49031	-1.00982
Atlastin-2	Atl2	Q6PA06	2.62603	-0.76348
ATP synthase protein 8	Mtatp8	P03930	1.32927	1.9991
ATP synthase subunit alpha, mitochondrial	Atp5a1	Q03265	3.14585	-0.404124
ATP synthase subunit beta, mitochondrial	Atp5b	P56480	4.02513	-0.450838
ATP synthase subunit delta, mitochondrial	Atp5d	Q9D3D9	1.63775	-1.1095
ATP synthase subunit g, mitochondrial	Atp5l	Q9CPQ8	2.04101	3.01854
ATP synthase-coupling factor 6, mitochondrial	Atp5j	P97450	3.86796	2.41171
ATPase Asna1	Asna1	O54984	2.32703	-0.812975
ATP-binding cassette sub-family A member 3	Abca3	Q8R420	4.35249	-2.00378
ATP-binding cassette sub-family D member 3	Abcd3	P55096	2.59409	0.890214
ATP-binding cassette sub-family E member 1	Abce1	P61222	1.30906	-0.931948
ATP-binding cassette sub-family G member 2	Abcg2	Q7TMS5	2.53786	-0.665804
ATP-citrate synthase	Acly	Q91V92	1.73219	-0.42061
ATP-dependent 6-phosphofructokinase, liver type	Pfkl	P12382	1.49544	-0.291651
ATP-dependent RNA helicase A	Dhx9	O70133	1.57501	-0.977552
ATP-dependent RNA helicase DDX1	Ddx1	Q91VR5	1.93061	-0.771042
ATP-dependent RNA helicase DDX19A	Ddx19a	Q61655	1.704	1.19216
ATP-dependent RNA helicase DDX39A	Ddx39a	Q8VDW0	2.01053	-1.02456
ATP-dependent RNA helicase DDX3X;Putative ATP-dependent RNA helicase Pl10	Ddx3x;D1Pas1	Q62167	2.43531	-0.555622
ATP-dependent RNA helicase DDX42	Ddx42	Q810A7	1.62757	0.748489
Atrial natriuretic peptide receptor 1	Npr1	P18293	2.2263	-0.789954
Band 4.1-like protein 5	Epb41l5	Q8BGS1	2.47231	0.900237
Barrier-to-autointegration factor;Barrier-to-autointegration factor, N-terminally processed	Banf1	O54962	1.70586	2.10343
Basement membrane-specific heparan sulfate proteoglycan core protein;Endorepellin;LG3 peptide	Hspg2	Q05793	1.35093	-0.460945
Basigin	Bsg	P18572	1.44601	-0.582554
B-cell receptor-associated protein 29	Bcap29	Q61334	1.33425	0.915496
Bcl-2-like protein 13	Bcl2l13	P59017	1.79097	-0.956828
Beclin-1	Becn1	O88597	3.39432	3.09689
Beta-2-glycoprotein 1	Apoh	Q01339	2.69126	4.03979
Beta-2-microglobulin	B2m	P01887	1.41697	0.872537
Beta-centractin	Actr1b	Q8R5C5	4.76319	-1.04836
Beta-enolase	Eno3	P21550	2.86903	-2.38771
Beta-lactamase-like protein 2	Lactb2	Q99KR3	1.86602	0.42538
Bifunctional coenzyme A synthase;Phosphopantetheine adenylyltransferase;Dephospho-CoA kinase	Coasy	Q9DBL7	2.08227	1.104
Blood group Rh(D) polypeptide	Rhd	Q8CF94	1.8127	0.964202
Bone marrow stromal antigen 2	Bst2	Q8R2Q8	1.97975	1.58593
BUB3-interacting and GLEBS motif-containing protein ZNF207	Znf207	Q9JMD0	1.9027	-1.53443
C-1-tetrahydrofolate synthase, cytoplasmic;Methylenetetrahydrofolate dehydrogenase;Methenyltetrahydrofolate cyclohydrolase;Formyltetrahydrofolate synthetase;C-1-tetrahydrofolate synthase, cytoplasmic, N-terminally processed	Mthfd1	Q922D8	2.13994	-0.377196
CAD protein;Glutamine-dependent carbamoyl-phosphate synthase;Aspartate carbamoyltransferase;Dihydroorotase	Cad	B2RQC6	1.3799	-0.689617
Cadherin-1;E-Cad/CTF1;E-Cad/CTF2;E-Cad/CTF3	Cdh1	P09803	1.44968	-0.592574
Cadherin-5	Cdh5	P55284	1.5439	-0.679076
Calcium-binding mitochondrial carrier protein Aralar2	Slc25a13	Q9QXX4	2.23483	-0.635604
Calcium-regulated heat stable protein 1	Carhsp1	Q9CR86	1.84815	1.41248
Calpain-1 catalytic subunit	Capn1	O35350	1.38925	-0.706266
cAMP-dependent protein kinase type I-alpha regulatory subunit;cAMP-dependent protein kinase type I-alpha regulatory subunit, N-terminally processed	Prkar1a	Q9DBC7	2.6229	-0.443312
cAMP-dependent protein kinase type II-alpha regulatory subunit	Prkar2a	P12367	1.95426	-0.47407
CAP-Gly domain-containing linker protein 1	Clip1	Q922J3	2.18795	-0.357475
Carbonic anhydrase 1	Ca1	P13634	2.78145	0.635008
Carbonyl reductase [NADPH] 1	Cbr1	P48758	1.94522	0.51292
Carbonyl reductase [NADPH] 3	Cbr3	Q8K354	2.98529	0.976356
Carboxylesterase 1C	Ces1c	P23953	4.32847	1.57041
Carboxypeptidase B2	Cpb2	Q9JHH6	2.92855	1.81584
Carboxypeptidase N catalytic chain	Cpn1	Q9JJN5	5.01149	3.25415
Carboxypeptidase N subunit 2	Cpn2	Q9DBB9	3.60669	2.48173
Carboxypeptidase Q	Cpq	Q9WVJ3	1.74352	0.677579
Casein kinase II subunit alpha	Csnk2a1	Q60737	5.98868	1.83195
Caspase-3;Caspase-3 subunit p17;Caspase-3 subunit p12	Casp3	P70677	1.65498	0.907205
Catechol O-methyltransferase	Comt	O88587	3.00854	1.25063
Catechol O-methyltransferase domain-containing protein 1	Comtd1	Q8BIG7	3.05888	1.3954
Catenin alpha-1	Ctnna1	P26231	4.36941	-0.888339
Catenin beta-1	Ctnnb1	Q02248	3.54872	-0.544892
Cathepsin S	Ctss	O70370	2.59714	0.855462
Caveolin-1	Cav1	P49817	1.35098	-1.21242
Caveolin-1	Cav1	P49817	1.33313	0.660918
CCR4-NOT transcription complex subunit 1	Cnot1	Q6ZQ08	1.42768	-1.06189
CD44 antigen	Cd44	P15379	2.16469	-1.09281
CD81 antigen	Cd81	P35762	2.13442	1.68209
Cell cycle and apoptosis regulator protein 2	Ccar2	Q8VDP4	1.95352	-1.58131
Cell cycle control protein 50A	Tmem30a	Q8VEK0	1.67941	-0.816744
Cell differentiation protein RCD1 homolog	Rqcd1	Q9JKY0	2.01699	1.05674
Cell division cycle 5-like protein	Cdc5l	Q6A068	5.89934	-2.04095
Ceramide synthase 2	Cers2	Q924Z4	2.04995	1.7004
Ceruloplasmin	Cp	Q61147	4.8166	1.57306
cGMP-inhibited 3,5-cyclic phosphodiesterase A	Pde3a	Q9Z0X4	1.31143	-0.557521
cGMP-specific 3,5-cyclic phosphodiesterase	Pde5a	Q8CG03	2.04222	-0.465406
Chemokine-like receptor 1	Cmklr1	P97468	1.33977	0.46161
Chitinase-3-like protein 1	Chi3l1	Q61362	3.40829	-3.82215
Chitinase-like protein 3	Chil3	O35744	1.40144	-0.558809
Chloride intracellular channel protein 1	Clic1	Q9Z1Q5	1.64049	0.519507
Chloride intracellular channel protein 4	Clic4	Q9QYB1	1.30214	0.377071
Chondroitin sulfate proteoglycan 4	Cspg4	Q8VHY0	1.34959	0.631381
Chromobox protein homolog 1	Cbx1	P83917	2.33933	-0.793899
Chromobox protein homolog 3	Cbx3	P23198	2.00048	-0.962674
Cingulin	Cgn	P59242	2.6155	1.66908
Citrate synthase, mitochondrial	Cs	Q9CZU6	5.41934	-0.805917
C-Jun-amino-terminal kinase-interacting protein 4	Spag9	Q58A65	3.26406	1.81319
Class II histocompatibility antigen, M alpha chain	H2-DMa	P28078	1.74448	-1.2691
Clathrin heavy chain 1	Cltc	Q68FD5	2.52836	-0.38108
Clathrin interactor 1	Clint1	Q99KN9	2.91999	-0.765791
Cleavage and polyadenylation specificity factor subunit 6	Cpsf6	Q6NVF9	2.79157	-0.832836
Cleft lip and palate transmembrane protein 1 homolog	Clptm1	Q8VBZ3	3.12442	1.55334
Clusterin;Clusterin beta chain;Clusterin alpha chain	Clu	Q06890	3.18027	2.89384
Coagulation factor X;Factor X light chain;Factor X heavy chain;Activated factor Xa heavy chain	F10	O88947	1.57382	0.928113
Coagulation factor XII;Coagulation factor XIIa heavy chain;Coagulation factor XIIa light chain	F12	Q80YC5	3.36764	2.96853
Coatomer subunit beta	Copb1	Q9JIF7	4.64729	-0.565825
Coatomer subunit delta	Arcn1	Q5XJY5	3.18946	-0.508085
Coatomer subunit gamma-1	Copg1	Q9QZE5	3.3268	-0.382041
Coiled-coil domain-containing protein 127	Ccdc127	Q3TC33	1.83833	0.617797
Coiled-coil domain-containing protein 132	Ccdc132	Q8CI71	2.0968	-0.875463
Coiled-coil domain-containing protein 43	Ccdc43	Q9CR29	1.41523	0.590869
Coiled-coil domain-containing protein 90B, mitochondrial	Ccdc90b	Q8C3X2	1.88845	-1.75059
Coiled-coil-helix-coiled-coil-helix domain-containing protein 2	Chchd2	Q9D1L0	1.61315	1.06538
Cold shock domain-containing protein E1	Csde1	Q91W50	2.74183	-0.504853
Cold-inducible RNA-binding protein	Cirbp	P60824	1.62382	-1.34543
Collagen alpha-1(VI) chain	Col6a1	Q04857	5.59308	-1.46531
Collagen alpha-1(XII) chain	Col12a1	Q60847	2.94792	-1.17268
Collagen alpha-1(XVIII) chain;Endostatin	Col18a1	P39061	2.85014	1.60043
Collagen alpha-2(VI) chain	Col6a2	Q02788	4.95908	-1.39198
Collagen type IV alpha-3-binding protein	Col4a3bp	Q9EQG9	1.4942	-0.633149
Complement C3;Complement C3 beta chain;C3-beta-c;Complement C3 alpha chain;C3a anaphylatoxin;Acylation stimulating protein;Complement C3b alpha chain;Complement C3c alpha chain fragment 1;Complement C3dg fragment;Complement C3g fragment;Complement C3d fragment;Complement C3f fragment;Complement C3c alpha chain fragment 2	C3	P01027	4.55509	1.64335
Complement C4-B;Complement C4 beta chain;Complement C4 alpha chain;C4a anaphylatoxin;Complement C4 gamma chain	C4b	P01029	6.03446	2.0033
Complement C5;Complement C5 beta chain;Complement C5 alpha chain;C5a anaphylatoxin;Complement C5 alpha chain	C5	P06684	4.60212	1.49009
Complement component C8 alpha chain	C8a	Q8K182	5.70082	3.29886
Complement component C8 beta chain	C8b	Q8BH35	6.9653	4.44642
Complement component C8 gamma chain	C8g	Q8VCG4	7.59609	4.7396
Complement component C9	C9	P06683	6.60009	3.41874
Complement factor B;Complement factor B Ba fragment;Complement factor B Bb fragment	Cfb	P04186	6.00566	1.88427
Complement factor D	Cfd	P03953	3.53625	2.43901
Complement factor H	Cfh	P06909	4.56095	1.41215
Complement factor I;Complement factor I heavy chain;Complement factor I light chain	Cfi	Q61129	4.56044	3.98519
Constitutive coactivator of PPAR-gamma-like protein 1	FAM120A	Q6A0A9	1.90397	1.27037
COP9 signalosome complex subunit 2	Cops2	P61202	3.96077	-1.58691
Copine-1	Cpne1	Q8C166	3.92346	-0.718619
Copine-3	Cpne3	Q8BT60	4.56815	-0.87323
Coronin-1A	Coro1a	O89053	1.71496	-0.445638
Corticosteroid-binding globulin	Serpina6	Q06770	6.62686	5.0202
Coxsackievirus and adenovirus receptor homolog	Cxadr	P97792	2.02696	0.850942
C-reactive protein	Crp	P14847	5.18774	2.00032
Creatine kinase M-type	Ckm	P07310	2.97194	-2.66786
Crk-like protein	Crkl	P47941	1.39001	-1.53229
C-terminal-binding protein 2	Ctbp2	P56546	1.939	-1.57384
C-type lectin domain family 14 member A	Clec14a	Q8VCP9	2.03976	1.5178
Cullin-3	Cul3	Q9JLV5	1.52618	-0.460124
Cullin-5	Cul5	Q9D5V5	3.82289	-0.989836
Cullin-associated NEDD8-dissociated protein 1	Cand1	Q6ZQ38	3.00989	-0.629366
C-X-C motif chemokine 15	Cxcl15	Q9WVL7	3.45556	-2.76457
Cyclin-dependent kinase inhibitor 1B	Cdkn1b	P46414	2.24523	-0.909806
Cysteine-rich protein 2	Crip2	Q9DCT8	2.89895	1.06708
Cysteine-rich with EGF-like domain protein 2	Creld2	Q9CYA0	1.79802	-1.98865
Cytochrome b-245 heavy chain	Cybb	Q61093	2.29906	-1.19186
Cytochrome b-245 light chain	Cyba	Q61462	2.45731	1.16031
Cytochrome b-c1 complex subunit 9	Uqcr10	Q8R1I1	1.37755	2.33909
Cytochrome b-c1 complex subunit Rieske, mitochondrial;Cytochrome b-c1 complex subunit 11	Uqcrfs1	Q9CR68	1.53535	0.507171
Cytochrome c oxidase subunit 3	mt-Co3	P00416	5.95419	2.61308
Cytochrome P450 20A1	Cyp20a1	Q8BKE6	2.05648	-0.879589
Cytochrome P450 2B19	Cyp2b19	O55071	3.93135	-1.26362
Cytochrome P450 2F2	Cyp2f2	P33267	6.70828	-1.34993
Cytoplasmic aconitate hydratase	Aco1	P28271	7.94605	-3.60773
Cytoplasmic dynein 1 heavy chain 1	Dync1h1	Q9JHU4	2.1975	-0.510934
Cytoplasmic protein NCK1	Nck1	Q99M51	2.13822	-1.56535
Dedicator of cytokinesis protein 7	Dock7	Q8R1A4	2.61594	-0.924904
Delta(3,5)-Delta(2,4)-dienoyl-CoA isomerase, mitochondrial	Ech1	O35459	1.98327	1.08069
Delta-aminolevulinic acid dehydratase	Alad	P10518	1.35584	-0.780295
Density-regulated protein	Denr	Q9CQJ6	1.96527	-1.76137
Derlin-1	Derl1	Q99J56	3.15709	1.64638
Dihydrolipoyllysine-residue acetyltransferase component of pyruvate dehydrogenase complex, mitochondrial	Dlat	Q8BMF4	2.11499	-0.63962
Dihydropteridine reductase	Qdpr	Q8BVI4	1.4851	1.16169
Dihydropyrimidinase-related protein 5	Dpysl5	Q9EQF6	2.85827	-0.89082
Dimethylaniline monooxygenase [N-oxide-forming] 3	Fmo3	P97501	1.4337	-0.975672
Dipeptidyl peptidase 1;Dipeptidyl peptidase 1 exclusion domain chain;Dipeptidyl peptidase 1 heavy chain;Dipeptidyl peptidase 1 light chain	Ctsc	P97821	1.57366	-1.58726
Dipeptidyl peptidase 4;Dipeptidyl peptidase 4 membrane form;Dipeptidyl peptidase 4 soluble form	Dpp4	P28843	1.68415	-0.330512
Disabled homolog 2	Dab2	P98078	1.4106	0.773762
Disks large homolog 1	Dlg1	Q811D0	3.31011	-0.682389
DNA damage-binding protein 1	Ddb1	Q3U1J4	4.88471	-0.836488
DnaJ homolog subfamily A member 1	Dnaja1	P63037	2.53846	-1.11188
DnaJ homolog subfamily B member 11	Dnajb11	Q99KV1	2.94632	-0.794706
Dolichol-phosphate mannosyltransferase subunit 3	Dpm3	Q9D1Q4	1.61894	1.34764
Dolichyl-diphosphooligosaccharide--protein glycosyltransferase 48 kDa subunit	Ddost	O54734	1.82448	-0.385697
Dolichyl-diphosphooligosaccharide--protein glycosyltransferase subunit STT3B	Stt3b	Q3TDQ1	1.62008	0.700545
Dynamin-2	Dnm2	P39054	1.43045	-0.297859
Dystrophin	Dmd	P11531	3.3874	-1.1822
E3 ubiquitin/ISG15 ligase TRIM25	Trim25	Q61510	5.27631	-1.21424
E3 ubiquitin-protein ligase DTX3L	Dtx3l	Q3UIR3	3.03279	-1.35765
E3 ubiquitin-protein ligase UBR1	Ubr1	O70481	4.63665	-1.56819
EH domain-containing protein 2	Ehd2	Q8BH64	2.21742	-0.388168
EH domain-containing protein 3	Ehd3	Q9QXY6	1.41351	1.30879
EH domain-containing protein 4	Ehd4	Q9EQP2	2.03076	-0.487904
Electron transfer flavoprotein subunit alpha, mitochondrial	Etfa	Q99LC5	1.72291	0.431917
Electron transfer flavoprotein-ubiquinone oxidoreductase, mitochondrial	Etfdh	Q921G7	1.68642	-0.606417
Elongation factor 1-alpha 1	Eef1a1	P10126	2.74451	-0.394517
Elongation factor 1-delta	Eef1d	P57776	1.9255	1.80018
Elongation factor 1-gamma	Eef1g	Q9D8N0	1.80134	-0.353214
Elongation factor 2	Eef2	P58252	2.00933	-0.298452
Elongation factor Tu GTP-binding domain-containing protein 1	Eftud1	Q8C0D5	2.03535	-0.529768
Elongation factor Tu, mitochondrial	Tufm	Q8BFR5	1.88325	-0.473179
Endoglin	Eng	Q63961	2.42788	0.932019
Endophilin-B1	Sh3glb1	Q9JK48	1.99478	-1.48532
Endoplasmic reticulum metallopeptidase 1	Ermp1	Q3UVK0	1.79774	-0.578351
Endoplasmic reticulum resident protein 44	Erp44	Q9D1Q6	4.52301	-1.19422
Endoplasmin	Hsp90b1	P08113	1.36544	-0.332496
Engulfment and cell motility protein 1	Elmo1	Q8BPU7	3.92379	-1.35662
Enhancer of rudimentary homolog	Erh	P84089	2.83243	2.34917
Enoyl-CoA delta isomerase 2, mitochondrial	Eci2	Q9WUR2	3.98162	1.92236
Enoyl-CoA hydratase domain-containing protein 2, mitochondrial	Echdc2	Q3TLP5	3.06263	1.89753
Enoyl-CoA hydratase, mitochondrial	Echs1	Q8BH95	3.09273	0.956451
Ephrin type-A receptor 2	Epha2	Q03145	2.20366	1.01868
Epidermal growth factor receptor	Egfr	Q01279	5.78621	2.01349
Epididymal secretory protein E1	Npc2	Q9Z0J0	1.40424	-1.9716
Epimerase family protein SDR39U1	Sdr39u1	Q5M8N4	1.74062	0.934086
Epithelial membrane protein 2	Emp2	O88662	2.12264	0.712874
Epoxide hydrolase 1	Ephx1	Q9D379	1.88676	-0.344221
Epsin-3	Epn3	Q91W69	5.56759	-1.50541
ER membrane protein complex subunit 4	Emc4	Q9CZX9	1.35769	0.970159
Eukaryotic initiation factor 4A-III;Eukaryotic initiation factor 4A-III, N-terminally processed	Eif4a3	Q91VC3	2.28863	-1.78721
Eukaryotic translation initiation factor 3 subunit M	Eif3m	Q99JX4	1.6218	-1.23305
Eukaryotic translation initiation factor 4E	Eif4e	P63073	4.65331	2.98811
Eukaryotic translation initiation factor 5	Eif5	P59325	2.78012	-0.570631
Exocyst complex component 6B	Exoc6b	A6H5Z3	1.97987	0.558275
Exportin-1	Xpo1	Q6P5F9	3.29067	-0.68401
Exportin-2	Cse1l	Q9ERK4	1.78928	-0.259421
Extended synaptotagmin-1	Esyt1	Q3U7R1	2.6301	-0.214142
F-actin-capping protein subunit alpha-1	Capza1	P47753	1.4096	-0.414578
Far upstream element-binding protein 1	Fubp1	Q91WJ8	3.49725	-0.825562
Far upstream element-binding protein 2	Khsrp	Q3U0V1	1.79105	-0.46794
Farnesyl pyrophosphate synthase	Fdps	Q920E5	1.76679	1.21553
FAS-associated death domain protein	Fadd	Q61160	1.42403	0.614007
FAS-associated factor 2	Faf2	Q3TDN2	2.66017	-1.24998
F-BAR domain only protein 2	Fcho2	Q3UQN2	1.63913	-0.581175
FERM, RhoGEF and pleckstrin domain-containing protein 1	Farp1	F8VPU2	3.50516	-0.523188
Fermitin family homolog 2	Fermt2	Q8CIB5	1.47874	-0.325098
Ferritin heavy chain;Ferritin heavy chain, N-terminally processed	Fth1	P09528	1.58822	-1.14271
Fetuin-B	Fetub	Q9QXC1	4.53368	2.24136
Fibrinogen alpha chain;Fibrinopeptide A;Fibrinogen alpha chain	Fga	E9PV24	1.35321	0.474717
Fibrinogen beta chain;Fibrinopeptide B;Fibrinogen beta chain	Fgb	Q8K0E8	4.26506	1.04386
Fibronectin;Anastellin	Fn1	P11276	4.28864	3.93361
Fibulin-5	Fbln5	Q9WVH9	2.65789	-0.647045
Filamin-A	Flna	Q8BTM8	2.4305	-0.467296
Filamin-B	Flnb	Q80X90	1.49574	-0.33761
Filamin-binding LIM protein 1	Fblim1	Q71FD7	1.42528	-0.924376
Flavin reductase (NADPH)	Blvrb	Q923D2	1.83314	0.420239
Flotillin-1	Flot1	O08917	2.37379	-0.688525
Four and a half LIM domains protein 1	Fhl1	P97447	2.28826	-0.566399
Fragile X mental retardation protein 1 homolog	Fmr1	P35922	1.38047	1.13403
Fructose-2,6-bisphosphatase TIGAR	Tigar	Q8BZA9	1.32451	1.19417
Galactokinase	Galk1	Q9R0N0	1.66391	-0.48836
Galectin-3	Lgals3	P16110	3.24512	1.03894
Gamma-adducin	Add3	Q9QYB5	4.95548	-0.930281
Gamma-aminobutyric acid receptor-associated protein	Gabarap	Q9DCD6	1.61663	-1.40102
Gasdermin-D	Gsdmdc1	Q9D8T2	1.31099	0.806699
Gelsolin	Gsn	P13020	7.39198	-2.13852
General transcription factor II-I	Gtf2i	Q9ESZ8	2.80535	-2.16739
General vesicular transport factor p115	Uso1	Q9Z1Z0	4.53811	-0.596267
Glia maturation factor beta	Gmfb	Q9CQI3	2.13202	-0.996831
Glia maturation factor gamma	Gmfg	Q9ERL7	1.53646	-1.32136
Glucose-6-phosphate 1-dehydrogenase X	G6pdx	Q00612	1.9817	-0.374099
Glucose-6-phosphate isomerase	Gpi	P06745	1.85881	-0.347122
Glutamate--cysteine ligase catalytic subunit	Gclc	P97494	2.16829	0.842429
Glutaminase kidney isoform, mitochondrial	Gls	D3Z7P3	1.58015	0.632726
Glutamyl aminopeptidase	Enpep	P16406	2.37308	-0.530118
Glutaredoxin-3	Glrx3	Q9CQM9	5.0918	-2.827
Glutathione peroxidase 3	Gpx3	P46412	1.58229	0.676685
Glutathione S-transferase Mu 5	Gstm5	P48774	1.72072	0.581277
Glutathione synthetase	Gss	P51855	4.17959	-0.702905
Glyceraldehyde-3-phosphate dehydrogenase	Gapdh	P16858	2.81197	-0.659035
Glycerol-3-phosphate dehydrogenase, mitochondrial	Gpd2	Q64521	1.74751	-0.424441
Glycine--tRNA ligase	Gars	Q9CZD3	2.56222	-0.747006
Glycogen phosphorylase, brain form	Pygb	Q8CI94	4.05756	-0.851135
Glycogen phosphorylase, muscle form	Pygm	Q9WUB3	3.64086	-1.00802
Glycogenin-1	Gyg1	Q9R062	2.36722	-0.658201
Glycophorin-A	Gypa	P14220	4.94961	2.39447
Glycophorin-C	Gypc	Q78HU7	2.8775	2.63439
Glyoxalase domain-containing protein 4	Glod4	Q9CPV4	1.31474	0.426248
Golgi apparatus protein 1	Glg1	Q61543	5.98372	-1.54084
Golgi integral membrane protein 4	Golim4	Q8BXA1	2.14663	0.964233
Golgin subfamily A member 2	Golga2	Q921M4	2.34989	-0.89132
GPI transamidase component PIG-S	Pigs	Q6PD26	1.77863	-0.587795
Growth hormone-inducible transmembrane protein	Ghitm	Q91VC9	2.73446	1.27356
GTPase IMAP family member 8	Gimap8	Q75N62	1.46186	0.815997
GTPase-activating protein and VPS9 domain-containing protein 1	Gapvd1	Q6PAR5	3.26051	-0.841216
GTP-binding nuclear protein Ran	Ran	P62827	1.32979	0.460345
GTP-binding protein 1	Gtpbp1	O08582	1.34005	-0.412407
GTP-binding protein Rheb	Rheb	Q921J2	1.70394	1.66088
Guanine nucleotide-binding protein G(i) subunit alpha-2	Gnai2	P08752	2.38163	-0.475205
Guanine nucleotide-binding protein G(I)/G(S)/G(O) subunit gamma-12	Gng12	Q9DAS9	2.45386	2.06549
Guanine nucleotide-binding protein G(I)/G(S)/G(O) subunit gamma-2	Gng2	P63213	3.23158	1.98425
Guanine nucleotide-binding protein G(I)/G(S)/G(O) subunit gamma-5	Gng5	Q80SZ7	3.88056	4.14418
Guanine nucleotide-binding protein G(o) subunit alpha	Gnao1	P18872	2.48881	-0.574757
Guanine nucleotide-binding protein G(q) subunit alpha	Gnaq	P21279	2.99226	-0.556106
Guanine nucleotide-binding protein G(s) subunit alpha isoforms short;Guanine nucleotide-binding protein G(s) subunit alpha isoforms XLas	Gnas	P63094	1.70943	-0.227882
Guanine nucleotide-binding protein subunit alpha-13	Gna13	P27601	4.66748	-0.810607
Guanylate cyclase soluble subunit alpha-3	Gucy1a3	Q9ERL9	4.2737	-1.04818
Guanylate cyclase soluble subunit beta-1	Gucy1b3	O54865	1.62735	-0.548133
Guanylate kinase	Guk1	Q64520	1.93444	-1.33948
H-2 class I histocompatibility antigen, Q10 alpha chain	H2-Q10	P01898	4.70334	1.41047
H-2 class II histocompatibility antigen, A-B alpha chain;H-2 class II histocompatibility antigen, A-U alpha chain	H2-Aa	P14434	3.48329	-1.43513
H-2 class II histocompatibility antigen, E-B beta chain;H-2 class II histocompatibility antigen, E-D beta chain	H2-Eb1	P04230	1.51787	-1.28126
Haloacid dehalogenase-like hydrolase domain-containing protein 3	Hdhd3	Q9CYW4	1.82342	0.519956
HEAT repeat-containing protein 5B	Heatr5b	Q8C547	1.63012	-0.937331
Heat shock 70 kDa protein 12B	Hspa12b	Q9CZJ2	5.37831	-0.768072
Heat shock 70 kDa protein 4	Hspa4	Q61316	1.55048	-0.332727
Heat shock 70 kDa protein 4L	Hspa4l	P48722	1.63739	-0.298352
Heat shock cognate 71 kDa protein	Hspa8	P63017	3.03686	-0.627717
Heat shock protein HSP 90-beta	Hsp90ab1	P11499	2.72839	-0.589979
Heat shock-related 70 kDa protein 2	Hspa2	P17156	1.37803	-0.591123
Hematopoietic progenitor cell antigen CD34	Cd34	Q64314	4.43756	2.19174
Heme oxygenase 1	Hmox1	P14901	1.82418	2.03252
Heme-binding protein 1	Hebp1	Q9R257	1.64074	0.68243
Hemoglobin subunit alpha	Hba	P01942	2.55509	1.41522
Hemoglobin subunit beta-2	Hbb-b2	P02089	2.00097	2.69497
Hemopexin	Hpx	Q91X72	4.17999	1.75279
Heparin cofactor 2	Serpind1	P49182	3.73586	2.78182
Hepatocyte growth factor activator;Hepatocyte growth factor activator short chain;Hepatocyte growth factor activator long chain	Hgfac	Q9R098	6.98014	2.92085
Hepatocyte growth factor-regulated tyrosine kinase substrate	Hgs	Q99LI8	2.24483	-0.504361
Heterogeneous nuclear ribonucleoprotein A/B	Hnrnpab	Q99020	3.04381	-0.74742
Heterogeneous nuclear ribonucleoprotein A3	Hnrnpa3	Q8BG05	1.37624	-0.857182
Heterogeneous nuclear ribonucleoprotein F;Heterogeneous nuclear ribonucleoprotein F, N-terminally processed	Hnrnpf	Q9Z2X1	3.93591	-0.939318
Heterogeneous nuclear ribonucleoprotein H2	Hnrnph2	P70333	2.19433	-1.13226
Heterogeneous nuclear ribonucleoprotein K	Hnrnpk	P61979	3.68486	-0.529199
Heterogeneous nuclear ribonucleoprotein L	Hnrnpl	Q8R081	3.0411	-1.05436
Heterogeneous nuclear ribonucleoprotein L-like	Hnrnpll	Q921F4	2.86093	-0.833729
Heterogeneous nuclear ribonucleoprotein M	Hnrnpm	Q9D0E1	5.56274	-1.71443
Heterogeneous nuclear ribonucleoprotein Q	Syncrip	Q7TMK9	3.05993	-0.581088
Heterogeneous nuclear ribonucleoprotein U	Hnrnpu	Q8VEK3	2.85944	-0.668609
Heterogeneous nuclear ribonucleoprotein U-like protein 1	Hnrnpul1	Q8VDM6	3.26821	-0.796776
Heterogeneous nuclear ribonucleoprotein U-like protein 2	Hnrnpul2	Q00PI9	5.18468	-1.35794
Heterogeneous nuclear ribonucleoproteins C1/C2	Hnrnpc	Q9Z204	1.57975	-1.5974
Hexokinase-1	Hk1	P17710	1.61187	0.637015
High affinity immunoglobulin epsilon receptor subunit gamma	Fcer1g	P20491	2.3476	2.03258
High mobility group nucleosome-binding domain-containing protein 5	Hmgn5	Q9JL35	1.95351	-1.44617
High mobility group protein B2	Hmgb2	P30681	2.45252	-0.560696
Histidine-rich glycoprotein	Hrg	Q9ESB3	3.64093	2.28288
Histidine--tRNA ligase, cytoplasmic	Hars	Q61035	1.52166	-0.285129
Histone H1.0;Histone H1.0, N-terminally processed	H1f0	P10922	2.63331	2.97187
Histone H1.2	Hist1h1c	P15864	1.84527	3.77922
Histone H1.3	Hist1h1d	P43277	1.96155	2.00743
Histone H1.4	Hist1h1e	P43274	3.28234	4.88984
Histone H2A type 1-F;Histone H2A.J;Histone H2A type 1-K;Histone H2A type 3;Histone H2A type 1-H	Hist1h2af;H2afj;Hist1h2ak;Hist3h2a;Hist1h2ah	Q8CGP5	3.21007	2.75229
Histone H2A type 2-A;Histone H2A type 2-C	Hist2h2aa1;Hist2h2ac	Q6GSS7	1.45699	1.55669
Histone H4	Hist1h4a	P62806	1.45738	0.897865
Histone-binding protein RBBP4	Rbbp4	Q60972	6.1949	-1.89702
Homer protein homolog 3	Homer3	Q99JP6	1.55355	-0.780272
Hormone-sensitive lipase	Lipe	P54310	2.20447	-0.828466
HRAS-like suppressor 3	Pla2g16	Q8R3U1	2.62792	-1.80436
Hsp90 co-chaperone Cdc37;Hsp90 co-chaperone Cdc37, N-terminally processed	Cdc37	Q61081	2.96105	-0.785483
Hydroxyacylglutathione hydrolase, mitochondrial	Hagh	Q99KB8	3.73792	0.585997
Hydroxysteroid dehydrogenase-like protein 2	Hsdl2	Q2TPA8	1.79369	0.880281
Hypoxanthine-guanine phosphoribosyltransferase	Hprt1	P00493	1.3938	0.320278
Ig alpha chain C region		P01878	5.72576	2.14311
Ig gamma-1 chain C region secreted form;Ig gamma-1 chain C region, membrane-bound form	Ighg1	P01868	4.47981	2.19338
Ig gamma-2A chain C region secreted form		P01864	3.68898	1.89587
Ig gamma-2B chain C region	Igh-3	P01867	2.17056	1.18555
Ig gamma-3 chain C region		P03987	5.56633	3.5593
Ig heavy chain V region 5-84		P18525	1.93173	1.31997
Ig heavy chain V region AC38 205.12;Ig heavy chain V region J558;Ig heavy chain V region MOPC 104E		P06330	1.89347	1.37464
Ig heavy chain V region VH558 B4;Ig heavy chain V region 1-62-3;Ig heavy chain V region 186-1	Ighv1-62-3	P06328	4.29721	2.74641
Ig heavy chain V-III region J606;Ig heavy chain V-III region ABE-47N;Ig heavy chain V-III region U61;Ig heavy chain V-III region A4;Ig heavy chain V-III region T957;Ig heavy chain V-III region W3082		P01801	3.64997	2.15117
Ig kappa chain C region		P01837	4.83186	1.66248
Ig kappa chain V19-17	Igk-V19-17	P01633	2.29138	1.95354
Ig kappa chain V-II region 17S29.1		P03976	4.72983	2.48802
Ig kappa chain V-II region 26-10		P01631	3.18594	4.488
Ig kappa chain V-II region 7S34.1		P01630	2.79203	4.66739
Ig kappa chain V-III region PC 3741/TEPC 111;Ig kappa chain V-III region TEPC 124		P01660	2.00074	1.77115
Ig kappa chain V-III region PC 4050;Ig kappa chain V-III region ABPC 22/PC 9245		P01663	2.72913	3.22331
Ig kappa chain V-V region K2		P01635	2.36671	1.86557
Ig kappa chain V-V region L6;Ig kappa chain V-V region T1		P01638	3.80568	2.80374
Ig kappa chain V-V region MOPC 149		P01636	4.78217	4.52995
Ig kappa chain V-V region MOPC 41	Gm5571	P01639	3.49311	1.62141
Ig kappa chain V-VI region NQ2-6.1		P04945	2.67605	1.58219
Ig lambda-1 chain C region		P01843	4.64175	2.22184
Ig lambda-2 chain C region;Ig lambda-3 chain C region	Iglc2;Iglc3	P01844	4.28009	2.10768
Immunity-related GTPase family M protein 1	Irgm1	Q60766	2.922	-1.84117
Importin subunit beta-1	Kpnb1	P70168	3.48177	-0.560023
Inactive tyrosine-protein kinase 7	Ptk7	Q8BKG3	1.33867	-0.385496
Inhibitor of carbonic anhydrase	Ica	Q9DBD0	4.22671	2.95156
Inosine-5-monophosphate dehydrogenase 1	Impdh1	P50096	3.25758	-0.592514
Insulin-like growth factor-binding protein complex acid labile subunit	Igfals	P70389	3.37303	3.00961
Integral membrane protein 2B;BRI2, membrane form;BRI2 intracellular domain;BRI2C, soluble form;Bri23 peptide	Itm2b	O89051	1.56213	-2.1363
Integrator complex subunit 3	Ints3	Q7TPD0	1.48165	-0.739369
Integrin alpha-1	Itga1	Q3V3R4	1.98659	-0.569774
Integrin alpha-2	Itga2	Q62469	1.42624	1.07216
Integrin alpha-3;Integrin alpha-3 heavy chain;Integrin alpha-3 light chain	Itga3	Q62470	3.79958	-0.58685
Integrin alpha-X	Itgax	Q9QXH4	3.32148	2.70093
Integrin beta-2	Itgb2	P11835	2.12261	-0.57448
Integrin beta-6	Itgb6	Q9Z0T9	4.50264	-0.934278
Integrin-linked protein kinase	Ilk	O55222	2.96178	-0.584292
Inter alpha-trypsin inhibitor, heavy chain 4	Itih4	A6X935	4.77984	2.1626
Inter-alpha-trypsin inhibitor heavy chain H1	Itih1	Q61702	4.78555	1.85833
Inter-alpha-trypsin inhibitor heavy chain H2	Itih2	Q61703	7.57062	3.82416
Inter-alpha-trypsin inhibitor heavy chain H3	Itih3	Q61704	7.26355	4.43716
Intercellular adhesion molecule 1	Icam1	P13597	1.30821	-0.579817
Interferon regulatory factor 2-binding protein-like	Irf2bpl	Q8K3X4	4.96759	-1.12674
Interferon-induced transmembrane protein 3	Ifitm3	Q9CQW9	1.32528	1.36161
Interleukin enhancer-binding factor 2	Ilf2	Q9CXY6	3.45064	-1.83993
Interleukin enhancer-binding factor 3	Ilf3	Q9Z1X4	1.97332	-1.20461
Interleukin-1 receptor accessory protein	Il1rap	Q61730	4.00056	3.31086
Isocitrate dehydrogenase [NAD] subunit alpha, mitochondrial	Idh3a	Q9D6R2	1.30336	-0.327693
Isocitrate dehydrogenase [NAD] subunit gamma 1, mitochondrial	Idh3g	P70404	3.96077	-0.857777
Isocitrate dehydrogenase [NADP] cytoplasmic	Idh1	O88844	1.83932	-0.253453
Isocitrate dehydrogenase [NADP], mitochondrial	Idh2	P54071	3.25812	-0.383168
Isoleucine--tRNA ligase, mitochondrial	Iars2	Q8BIJ6	2.15491	-0.319785
Isopentenyl-diphosphate Delta-isomerase 1	Idi1	P58044	2.53484	0.662837
Junction plakoglobin	Jup	Q02257	4.08948	-1.00374
Keratinocyte-associated protein 2	Krtcap2	Q5RL79	1.38688	0.579789
KH domain-containing, RNA-binding, signal transduction-associated protein 1	Khdrbs1	Q60749	3.85306	-1.01253
Kinesin light chain 1	Klc1	O88447	2.84644	-0.689343
Kininogen-1;Kininogen-1 heavy chain;Bradykinin;Kininogen-1 light chain	Kng1	O08677	3.88932	1.66698
Kininogen-1;Kininogen-1 heavy chain;Bradykinin;Kininogen-1 light chain	Kng1	O08677	2.91153	3.02494
KN motif and ankyrin repeat domain-containing protein 2	Kank2	Q8BX02	1.65444	-0.90542
KN motif and ankyrin repeat domain-containing protein 4	Kank4	Q6P9J5	2.15236	0.692674
Lactoylglutathione lyase	Glo1	Q9CPU0	1.42787	-0.477456
Lamin-B1	Lmnb1	P14733	3.30805	-1.47637
Lamin-B2	Lmnb2	P21619	2.99233	-2.58945
Laminin subunit alpha-4	Lama4	P97927	1.44881	-0.62761
Laminin subunit beta-1	Lamb1	P02469	3.87327	-0.68696
Laminin subunit gamma-1	Lamc1	P02468	2.6298	-0.537533
LanC-like protein 1	Lancl1	O89112	1.77035	-0.791821
Leucine-rich repeat flightless-interacting protein 1	Lrrfip1	Q3UZ39	2.42106	1.13529
Leucyl-cystinyl aminopeptidase	Lnpep	Q8C129	2.90618	-0.740893
Leukemia inhibitory factor receptor	Lifr	P42703	2.50201	2.23784
Leukocyte elastase inhibitor A	Serpinb1a	Q9D154	1.59315	-0.381119
Leukocyte surface antigen CD47	Cd47	Q61735	1.98489	-0.749453
Leukotriene A-4 hydrolase	Lta4h	P24527	2.96321	-0.69283
LIM and senescent cell antigen-like-containing domain protein 1	Lims1	Q99JW4	1.88324	-0.613689
Lipoamide acyltransferase component of branched-chain alpha-keto acid dehydrogenase complex, mitochondrial	Dbt	P53395	4.34075	-1.06858
Lipoma-preferred partner homolog	Lpp	Q8BFW7	3.87368	-0.943434
Lipoprotein lipase	Lpl	P11152	5.9206	2.48168
Liprin-beta-1	Ppfibp1	Q8C8U0	1.43382	-1.02683
Lon protease homolog, mitochondrial	Lonp1	Q8CGK3	6.74429	-1.70398
Long-chain-fatty-acid--CoA ligase 5	Acsl5	Q8JZR0	1.30629	-0.405753
Low-density lipoprotein receptor	Ldlr	P35951	5.37707	1.94707
Lysophosphatidylcholine acyltransferase 1	Lpcat1	Q3TFD2	1.70624	-0.526927
Lysophospholipase-like protein 1	Lyplal1	Q3UFF7	1.70619	0.686401
Lysophospholipid acyltransferase 5	Lpcat3	Q91V01	2.16833	0.778165
Lysozyme C-1	Lyz1	P17897	7.58525	-3.54457
Lysozyme C-2	Lyz2	P08905	1.36079	-0.847502
Macrophage mannose receptor 1	Mrc1	Q61830	2.86093	2.16749
MAGUK p55 subfamily member 2	Mpp2	Q9WV34	1.35544	1.14942
Mannose-1-phosphate guanyltransferase alpha	Gmppa	Q922H4	2.49135	-1.08067
Mannose-binding protein C	Mbl2	P41317	1.65587	1.59025
MAPK-interacting and spindle-stabilizing protein-like	Mapk1ip1l	Q8BH93	2.6404	1.17098
Mast/stem cell growth factor receptor Kit	Kit	P05532	3.33293	-1.4062
Matrin-3	Matr3	Q8K310	2.1398	-2.16973
Matrix Gla protein	Mgp	P19788	1.35948	0.657435
Matrix metalloproteinase-9	Mmp9	P41245	2.30126	-1.568
Medium-chain specific acyl-CoA dehydrogenase, mitochondrial	Acadm	P45952	2.07751	-0.505269
Membrane magnesium transporter 1	Mmgt1	Q8K273	3.20996	0.994977
Membrane primary amine oxidase	Aoc3	O70423	1.47249	0.720413
Metastasis-associated protein MTA2	Mta2	Q9R190	2.30151	-1.0063
MICOS complex subunit Mic10	Minos1	Q7TNS2	2.17549	-1.60061
Microtubule-actin cross-linking factor 1	Macf1	Q9QXZ0	1.77091	-1.40428
Microtubule-associated protein 1S;MAP1S heavy chain;MAP1S light chain	Map1s	Q8C052	2.26576	-0.665764
Microtubule-associated protein RP/EB family member 2	Mapre2	Q8R001	2.46569	-0.88401
Minor histocompatibility protein HA-1	Hmha1	Q3TBD2	6.87828	-1.38232
Mitochondrial carrier homolog 1	Mtch1	Q791T5	1.55077	0.607884
Mitochondrial import inner membrane translocase subunit TIM50	Timm50	Q9D880	2.07804	1.47919
Mitochondrial import receptor subunit TOM22 homolog	Tomm22	Q9CPQ3	2.64377	1.67071
Mitochondrial pyruvate carrier 2	Mpc2	Q9D023	1.92297	-0.56474
Mitochondrial-processing peptidase subunit alpha	Pmpca	Q9DC61	4.22087	-1.05096
Mitogen-activated protein kinase 1	Mapk1	P63085	2.8822	-0.822586
Mitogen-activated protein kinase 14	Mapk14	P47811	2.23784	-1.32562
Mitogen-activated protein kinase 3	Mapk3	Q63844	5.195	-0.720887
Mitogen-activated protein kinase kinase kinase MLT	Zak	Q9ESL4	1.36024	-0.990529
Mitotic checkpoint protein BUB3	Bub3	Q9WVA3	1.44426	-1.09081
Moesin	Msn	P26041	1.86772	-0.528005
Monocarboxylate transporter 1	Slc16a1	P53986	2.1425	1.11744
Murinoglobulin-1	Mug1	P28665	5.01469	1.47415
Musculoskeletal embryonic nuclear protein 1	Mustn1	Q99JI1	4.87631	1.9959
Myb-binding protein 1A	Mybbp1a	Q7TPV4	2.55456	1.18442
Myelin expression factor 2	Myef2	Q8C854	2.0998	-1.07357
Myeloperoxidase;Myeloperoxidase light chain;Myeloperoxidase heavy chain	Mpo	P11247	1.65074	-2.68451
Myoferlin	Myof	Q69ZN7	3.2184	-0.360254
Myosin light chain kinase, smooth muscle;Myosin light chain kinase, smooth muscle, deglutamylated form	Mylk	Q6PDN3	1.89412	-0.570235
Myosin-10	Myh10	Q61879	1.97823	1.74007
Myosin-14	Myh14	Q6URW6	2.30956	1.50998
Myosin-9	Myh9	Q8VDD5	2.00799	0.707251
N-acetylmuramoyl-L-alanine amidase	Pglyrp2	Q8VCS0	4.69091	2.12063
N-acylethanolamine-hydrolyzing acid amidase;N-acylethanolamine-hydrolyzing acid amidase subunit alpha;N-acylethanolamine-hydrolyzing acid amidase subunit beta	Naaa	Q9D7V9	1.81208	1.46156
NAD kinase 2, mitochondrial	Nadk2	Q8C5H8	1.44632	-0.687849
NAD(P) transhydrogenase, mitochondrial	Nnt	Q61941	2.06263	-0.442723
NAD(P)H dehydrogenase [quinone] 1	Nqo1	Q64669	3.08331	1.13987
NADH dehydrogenase [ubiquinone] 1 alpha subcomplex subunit 10, mitochondrial	Ndufa10	Q99LC3	3.3645	-2.87628
NADH dehydrogenase [ubiquinone] 1 alpha subcomplex subunit 12	Ndufa12	Q7TMF3	7.50542	-4.03778
NADH dehydrogenase [ubiquinone] 1 alpha subcomplex subunit 13	Ndufa13	Q9ERS2	4.92966	-2.72646
NADH dehydrogenase [ubiquinone] 1 alpha subcomplex subunit 8	Ndufa8	Q9DCJ5	2.49804	-3.10456
NADH dehydrogenase [ubiquinone] 1 alpha subcomplex subunit 9, mitochondrial	Ndufa9	Q9DC69	2.53938	-2.63549
NADH dehydrogenase [ubiquinone] 1 beta subcomplex subunit 5, mitochondrial	Ndufb5	Q9CQH3	1.84885	-1.02315
NADH dehydrogenase [ubiquinone] 1 beta subcomplex subunit 8, mitochondrial	Ndufb8	Q9D6J5	2.34032	-1.72568
NADH dehydrogenase [ubiquinone] 1 subunit C2	Ndufc2	Q9CQ54	4.98229	-3.59642
NADH dehydrogenase [ubiquinone] flavoprotein 1, mitochondrial	Ndufv1	Q91YT0	2.75448	-2.49757
NADH dehydrogenase [ubiquinone] flavoprotein 2, mitochondrial	Ndufv2	Q9D6J6	3.37686	-3.2245
NADH dehydrogenase [ubiquinone] iron-sulfur protein 2, mitochondrial	Ndufs2	Q91WD5	3.72656	-2.46208
NADH dehydrogenase [ubiquinone] iron-sulfur protein 3, mitochondrial	Ndufs3	Q9DCT2	6.19804	-1.66006
NADH dehydrogenase [ubiquinone] iron-sulfur protein 7, mitochondrial	Ndufs7	Q9DC70	7.15683	-2.8946
NADH-cytochrome b5 reductase 1	Cyb5r1	Q9DB73	3.01796	1.22165
NADH-cytochrome b5 reductase 3;NADH-cytochrome b5 reductase 3 membrane-bound form;NADH-cytochrome b5 reductase 3 soluble form	Cyb5r3	Q9DCN2	2.59593	0.678215
NADH-ubiquinone oxidoreductase 75 kDa subunit, mitochondrial	Ndufs1	Q91VD9	6.12839	-4.05068
NADPH--cytochrome P450 reductase	Por	P37040	2.35602	-0.817275
Nascent polypeptide-associated complex subunit alpha, muscle-specific form;Nascent polypeptide-associated complex subunit alpha	Naca	P70670	1.9847	-1.03242
Negative elongation factor D	Nelfcd	Q922L6	1.72824	-1.03059
Neprilysin	Mme	Q61391	3.03169	-0.963889
Nestin	Nes	Q6P5H2	2.16958	2.36938
Neurobeachin-like protein 2	Nbeal2	Q6ZQA0	1.64392	-2.11268
Neuronal proto-oncogene tyrosine-protein kinase Src	Src	P05480	1.33334	-0.678613
Neuroplastin	Nptn	P97300	2.61769	-0.903991
Neutral amino acid transporter B(0)	Slc1a5	P51912	1.35853	1.2955
Neutrophil cytosol factor 1	Ncf1	Q09014	2.99534	-1.18134
Neutrophilic granule protein	Ngp	O08692	1.7996	-1.05019
NHL repeat-containing protein 2	Nhlrc2	Q8BZW8	2.37169	-0.575998
Niban-like protein 1	Fam129b	Q8R1F1	2.54291	-0.472353
Nicastrin	Ncstn	P57716	2.7882	-0.910975
Nidogen-1	Nid1	P10493	2.59464	-0.485683
Niemann-Pick C1 protein	Npc1	O35604	2.74178	0.909601
NIF3-like protein 1	Nif3l1	Q9EQ80	2.22268	-1.43111
Nischarin	Nisch	Q80TM9	3.40535	-0.733548
Nodal modulator 1	Nomo1	Q6GQT9	2.53912	1.25537
Non-POU domain-containing octamer-binding protein	Nono	Q99K48	3.83585	-1.33626
NSFL1 cofactor p47	Nsfl1c	Q9CZ44	1.78103	-0.462466
N-terminal kinase-like protein	Scyl1	Q9EQC5	1.59261	0.728592
Nuclear cap-binding protein subunit 1	Ncbp1	Q3UYV9	2.75063	-1.20051
Nuclear pore complex protein Nup155	Nup155	Q99P88	1.51467	-0.744296
Nuclease-sensitive element-binding protein 1	Ybx1	P62960	5.4643	2.51557
Nucleobindin-2;Nesfatin-1	Nucb2	P81117	2.90201	-0.833499
Nucleolar protein 58	Nop58	Q6DFW4	3.70692	-1.74343
Nucleophosmin	Npm1	Q61937	2.00205	-1.12558
Nucleoprotein TPR	Tpr	F6ZDS4	1.62372	-1.16406
Obg-like ATPase 1	Ola1	Q9CZ30	3.13874	-0.518336
Omega-amidase NIT2	Nit2	Q9JHW2	1.89003	0.576728
Oxysterol-binding protein 1	Osbp	Q3B7Z2	4.18987	-0.758723
Palladin	Palld	Q9ET54	3.35731	1.16728
Paraspeckle component 1	Pspc1	Q8R326	2.45954	-1.03536
Parathymosin	Ptms	Q9D0J8	1.8487	1.91991
Partitioning defective 6 homolog beta	Pard6b	Q9JK83	1.37015	-1.05452
PDZ and LIM domain protein 2	Pdlim2	Q8R1G6	1.30596	-0.506162
Peptidyl-prolyl cis-trans isomerase FKBP11	Fkbp11	Q9D1M7	2.40521	1.2894
Peptidyl-prolyl cis-trans isomerase FKBP4;Peptidyl-prolyl cis-trans isomerase FKBP4, N-terminally processed	Fkbp4	P30416	3.84486	-0.432324
Peptidyl-prolyl cis-trans isomerase NIMA-interacting 4	Pin4	Q9CWW6	1.48555	-1.14532
Peptidyl-tRNA hydrolase 2, mitochondrial	Ptrh2	Q8R2Y8	2.1442	-0.583042
Periaxin	Prx	O55103	3.04423	-0.819229
Perilipin-3	Plin3	Q9DBG5	3.67726	2.3145
Peripheral plasma membrane protein CASK	Cask	O70589	1.99673	-1.0735
Peroxiredoxin-4	Prdx4	O08807	2.50239	0.642465
Peroxisomal acyl-coenzyme A oxidase 1	Acox1	Q9R0H0	2.96598	0.986506
Phenylalanine--tRNA ligase beta subunit	Farsb	Q9WUA2	2.69492	-0.49315
Phosphatase and actin regulator 4	Phactr4	Q501J7	3.47295	-1.0565
Phosphatidylglycerophosphatase and protein-tyrosine phosphatase 1	Ptpmt1	Q66GT5	2.26541	-0.943784
Phosphatidylinositol-glycan-specific phospholipase D	Gpld1	O70362	4.49836	2.64663
Phosphoacetylglucosamine mutase	Pgm3	Q9CYR6	1.43163	-0.553514
Phosphofurin acidic cluster sorting protein 1	Pacs1	Q8K212	7.35772	-1.08507
Phosphoglucomutase-like protein 5	Pgm5	Q8BZF8	1.86844	-0.355898
Phospholemman	Fxyd1	Q9Z239	2.38605	1.77988
Phospholipase A-2-activating protein	Plaa	P27612	1.40169	1.0132
Phospholipid hydroperoxide glutathione peroxidase, mitochondrial	Gpx4	O70325	1.7229	-0.84649
Phospholipid scramblase 4	Plscr4	P58196	2.83002	-0.82566
Phosphoribosylformylglycinamidine synthase	Pfas	Q5SUR0	1.60567	-0.408153
Phosphoserine aminotransferase	Psat1	Q99K85	1.80248	0.908918
Pigment epithelium-derived factor	Serpinf1	P97298	1.93195	0.794686
Plasma kallikrein;Plasma kallikrein heavy chain;Plasma kallikrein light chain	Klkb1	P26262	4.4052	3.12174
Plasma protease C1 inhibitor	Serping1	P97290	3.72306	1.28005
Plasmalemma vesicle-associated protein	Plvap	Q91VC4	2.15085	0.423382
Plasminogen;Plasmin heavy chain A;Activation peptide;Angiostatin;Plasmin heavy chain A, short form;Plasmin light chain B	Plg	P20918	5.69723	1.95722
Plastin-2	Lcp1	Q61233	2.25204	-0.55643
Platelet factor 4	Pf4	Q9Z126	1.75984	0.96115
Platelet glycoprotein Ib alpha chain	Gp1ba	O35930	2.10678	1.03479
Platelet-activating factor acetylhydrolase IB subunit gamma	Pafah1b3	Q61205	1.69165	-0.486557
Platelet-derived growth factor receptor alpha	Pdgfra	P26618	2.88495	1.95948
Plexin domain-containing protein 2	Plxdc2	Q9DC11	5.17558	-1.3925
Plexin-A1	Plxna1	P70206	2.82952	-1.08647
Podoplanin	Pdpn	Q62011	2.40801	2.09138
Poly [ADP-ribose] polymerase 1	Parp1	P11103	3.45526	-1.31901
Poly(rC)-binding protein 2	Pcbp2	Q61990	2.9199	-1.45534
Polyadenylate-binding protein 1	Pabpc1	P29341	1.74806	-0.2797
Polyadenylate-binding protein 2	Pabpn1	Q8CCS6	4.84399	-1.38324
Polymerase I and transcript release factor	Ptrf	O54724	1.9874	-0.359327
Polypyrimidine tract-binding protein 1	Ptbp1	P17225	3.17125	-0.692072
Polypyrimidine tract-binding protein 3	Ptbp3	Q8BHD7	2.15782	-1.70757
Porphobilinogen deaminase	Hmbs	P22907	3.01399	-1.45553
Prelamin-A/C;Lamin-A/C	Lmna	P48678	2.29265	-0.980012
Pre-mRNA-processing factor 19	Prpf19	Q99KP6	2.56582	1.49068
Pre-mRNA-processing-splicing factor 8	Prpf8	Q99PV0	2.87425	-1.94766
Pre-mRNA-splicing factor ATP-dependent RNA helicase DHX15	Dhx15	O35286	5.88208	-1.03314
Probable ATP-dependent RNA helicase DDX6	Ddx6	P54823	5.68538	-0.629711
Probable lysosomal cobalamin transporter	Lmbrd1	Q8K0B2	1.42351	1.13052
Probable ubiquitin carboxyl-terminal hydrolase FAF-X	Usp9x	P70398	2.16213	-0.564101
Profilin-2	Pfn2	Q9JJV2	1.31458	0.95101
Programmed cell death 6-interacting protein	Pdcd6ip	Q9WU78	3.82834	-0.601349
Programmed cell death protein 4	Pdcd4	Q61823	1.85734	-1.90994
Prohibitin	Phb	P67778	1.33363	0.21331
Prolargin	Prelp	Q9JK53	1.8044	-0.530732
Prolow-density lipoprotein receptor-related protein 1;Low-density lipoprotein receptor-related protein 1 85 kDa subunit;Low-density lipoprotein receptor-related protein 1 515 kDa subunit;Low-density lipoprotein receptor-related protein 1 intracellular domain	Lrp1	Q91ZX7	3.81889	-1.01691
Propionyl-CoA carboxylase alpha chain, mitochondrial	Pcca	Q91ZA3	2.1421	-0.554547
Prostaglandin F2 receptor negative regulator	Ptgfrn	Q9WV91	2.76774	-0.530177
Proteasome inhibitor PI31 subunit	Psmf1	Q8BHL8	2.54651	-1.49163
Proteasome subunit alpha type-1	Psma1	Q9R1P4	1.57198	0.595436
Proteasome subunit alpha type-3	Psma3	O70435	1.90134	0.367265
Proteasome subunit alpha type-6	Psma6	Q9QUM9	1.32015	0.296023
Proteasome subunit alpha type-7	Psma7	Q9Z2U0	2.74207	0.481956
Proteasome subunit beta type-1	Psmb1	O09061	3.47433	0.636714
Proteasome subunit beta type-2	Psmb2	Q9R1P3	2.1615	0.575339
Proteasome subunit beta type-3	Psmb3	Q9R1P1	1.48302	0.368049
Proteasome-associated protein ECM29 homolog	Ecm29	Q6PDI5	1.59593	0.99849
Protein AMBP;Alpha-1-microglobulin;Inter-alpha-trypsin inhibitor light chain;Trypstatin	Ambp	Q07456	6.98009	2.88456
Protein bicaudal D homolog 2	Bicd2	Q921C5	2.02965	-4.26188
Protein CDV3	Cdv3	Q4VAA2	2.27565	2.22209
Protein diaphanous homolog 1	Diaph1	O08808	2.06848	-0.423405
Protein disulfide-isomerase	P4hb	P09103	2.60101	-0.246622
Protein disulfide-isomerase A4	Pdia4	P08003	1.69749	-0.535363
Protein disulfide-isomerase A6	Pdia6	Q922R8	3.06916	-0.385285
Protein disulfide-isomerase TMX3	Tmx3	Q8BXZ1	3.25472	-1.11186
Protein FAM49A	Fam49a	Q8BHZ0	1.79783	1.72181
Protein FAM63B	Fam63b	Q6PDI6	1.98464	-0.47088
Protein flightless-1 homolog	Flii	Q9JJ28	2.34133	0.772879
Protein kinase C alpha type	Prkca	P20444	2.89317	1.33584
Protein kinase C and casein kinase substrate in neurons protein 2	Pacsin2	Q9WVE8	3.42096	-0.676843
Protein LSM12 homolog	Lsm12	Q9D0R8	1.96731	0.542493
Protein LYRIC	Mtdh	Q80WJ7	1.81256	-1.32944
Protein MAL2	Mal2	Q8BI08	2.74135	-1.43414
Protein MEMO1	Memo1	Q91VH6	2.74319	1.23082
Protein NDRG1	Ndrg1	Q62433	1.71789	0.737004
Protein NDRG2	Ndrg2	Q9QYG0	1.62798	1.07626
Protein numb homolog	Numb	Q9QZS3	1.5921	-0.812831
Protein phosphatase 1 regulatory subunit 12B	Ppp1r12b	Q8BG95	1.44089	0.792497
Protein phosphatase 1 regulatory subunit 12C	Ppp1r12c	Q3UMT1	1.92639	-0.777527
Protein phosphatase 1 regulatory subunit 7	Ppp1r7	Q3UM45	5.60653	-0.908627
Protein phosphatase 1A	Ppm1a	P49443	2.4107	-1.27298
Protein phosphatase 1F	Ppm1f	Q8CGA0	1.36851	-0.507381
Protein PRRC1	Prrc1	Q3UPH1	1.91823	-1.74529
Protein PRRC2A	Prrc2a	Q7TSC1	1.62387	0.531312
Protein prune homolog	Prune	Q8BIW1	2.36032	-0.682805
Protein S100-A11	S100a11	P50543	4.74455	4.48851
Protein S100-A13	S100a13	P97352	1.65106	2.79105
Protein S100-A6	S100a6	P14069	4.62017	2.96833
Protein S100-A8	S100a8	P27005	3.79677	3.38523
Protein SEC13 homolog	Sec13	Q9D1M0	1.51837	1.43946
Protein SET	Set	Q9EQU5	1.32209	-0.893612
Protein SON	Son	Q9QX47	1.95963	-4.73784
Protein transport protein Sec23B	Sec23b	Q9D662	2.38963	0.529656
Protein transport protein Sec61 subunit alpha isoform 1	Sec61a1	P61620	1.45562	0.692513
Protein transport protein Sec61 subunit beta	Sec61b	Q9CQS8	2.40621	2.33357
Protein unc-13 homolog D	Unc13d	B2RUP2	1.86504	1.09588
Protein VAC14 homolog	Vac14	Q80WQ2	4.84017	-0.867939
Protein Z-dependent protease inhibitor	Serpina10	Q8R121	2.13613	1.93427
Prothrombin;Activation peptide fragment 1;Activation peptide fragment 2;Thrombin light chain;Thrombin heavy chain	F2	P19221	2.01261	0.778644
Prothymosin alpha;Prothymosin alpha, N-terminally processed;Thymosin alpha	Ptma	P26350	4.57513	4.38686
Pulmonary surfactant-associated protein C	Sftpc	P21841	2.5356	-1.62269
Puromycin-sensitive aminopeptidase	Npepps	Q11011	3.80566	-0.656809
Putative N-acetylglucosamine-6-phosphate deacetylase	Amdhd2	Q8JZV7	1.50888	-0.952064
Pyridoxal-dependent decarboxylase domain-containing protein 1	Pdxdc1	Q99K01	4.3973	-0.880087
Pyrroline-5-carboxylate reductase 3	Pycrl	Q9DCC4	1.70332	1.37413
Pyruvate carboxylase, mitochondrial	Pc	Q05920	1.4402	-0.32403
Pyruvate dehydrogenase E1 component subunit alpha, somatic form, mitochondrial	Pdha1	P35486	1.79108	-0.345805
Pyruvate dehydrogenase E1 component subunit beta, mitochondrial	Pdhb	Q9D051	2.37611	-0.734564
Pyruvate kinase PKM	Pkm	P52480	4.87767	-0.942795
Pyruvate kinase PKM	Pkm	P52480	2.32404	-0.55748
Quinone oxidoreductase-like protein 1	Cryzl1	Q921W4	2.28401	-2.37982
Rab GDP dissociation inhibitor alpha	Gdi1	P50396	1.53325	-0.344472
Rab GDP dissociation inhibitor beta	Gdi2	Q61598	4.36426	-0.591209
RAC-alpha serine/threonine-protein kinase	Akt1	P31750	1.68221	-1.44241
Radial spoke head protein 4 homolog A	Rsph4a	Q8BYM7	2.43135	1.33694
Ras GTPase-activating protein-binding protein 1	G3bp1	P97855	2.87344	-0.460026
Ras GTPase-activating-like protein IQGAP1	Iqgap1	Q9JKF1	2.59958	-0.444262
Ras-related C3 botulinum toxin substrate 2	Rac2	Q05144	4.08285	-1.62906
Ras-related GTP-binding protein C;Ras-related GTP-binding protein D	Rragc;Rragd	Q99K70	2.59114	0.925999
Ras-related protein Rab-11A	Rab11a	P62492	1.50989	1.5676
Ras-related protein Rab-11B	Rab11b	P46638	1.45231	0.706566
Ras-related protein Rab-18	Rab18	P35293	1.64876	0.520501
Ras-related protein Rab-1A	Rab1A	P62821	1.82163	0.552271
Ras-related protein Rab-5A	Rab5a	Q9CQD1	2.35008	0.717326
Ras-related protein Rab-6A	Rab6a	P35279	2.37476	2.78502
Ras-related protein Rab-6B	Rab6b	P61294	1.81585	1.16621
Ras-related protein Rab-7a	Rab7a	P51150	2.13364	0.327955
Ras-related protein Ral-A	Rala	P63321	3.79361	0.755067
Ras-related protein Ral-B	Ralb	Q9JIW9	1.31562	0.382578
Receptor expression-enhancing protein 3	Reep3	Q99KK1	2.21308	0.985424
Receptor expression-enhancing protein 5	Reep5	Q60870	1.42558	-0.746146
Receptor-type tyrosine-protein phosphatase alpha	Ptpra	P18052	3.67653	1.01782
Regulator of nonsense transcripts 1	Upf1	Q9EPU0	3.05249	-0.379488
Regulatory-associated protein of mTOR	Rptor	Q8K4Q0	4.50962	0.994445
Retinal dehydrogenase 1	Aldh1a1	P24549	2.14478	-0.39191
Retinol dehydrogenase 11	Rdh11	Q9QYF1	3.73493	2.11018
Retinol-binding protein 4	Rbp4	Q00724	7.78303	3.95114
Reversion-inducing cysteine-rich protein with Kazal motifs	Reck	Q9Z0J1	1.30904	-0.789095
Rho guanine nucleotide exchange factor 1	Arhgef1	Q61210	1.65021	-0.443763
Rho guanine nucleotide exchange factor 12	Arhgef12	Q8R4H2	2.16424	-0.923876
Rho-associated protein kinase 2	Rock2	P70336	4.07319	0.924331
Rho-related GTP-binding protein RhoB	Rhob	P62746	3.15853	1.95141
Rho-related GTP-binding protein RhoC	Rhoc	Q62159	1.80466	1.42528
Riboflavin kinase	Rfk	Q8CFV9	2.98195	-1.14017
Ribonuclease inhibitor	Rnh1	Q91VI7	1.31804	0.574544
Ribosomal protein S6 kinase alpha-3	Rps6ka3	P18654	2.88301	-0.895349
RNA 3-terminal phosphate cyclase	RtcA	Q9D7H3	3.68929	-1.71046
RNA-binding protein 12	Rbm12	Q8R4X3	3.36584	-1.01933
RNA-binding protein with serine-rich domain 1	Rnps1	Q99M28	3.17949	-1.70338
RUS1 family protein C16orf58 homolog		Q91W34	2.47361	0.636851
Sarcoplasmic/endoplasmic reticulum calcium ATPase 3	Atp2a3	Q64518	2.12726	-0.415332
Sec1 family domain-containing protein 1	Scfd1	Q8BRF7	3.25168	1.97372
SEC14-like protein 4	Sec14l4	Q8R0F9	1.48242	-0.339128
Secernin-3	Scrn3	Q3TMH2	1.62614	-0.832904
Secreted phosphoprotein 24	Spp2	Q8K1I3	2.07107	1.35844
Selenide, water dikinase 1	Sephs1	Q8BH69	2.18868	-0.570339
Selenium-binding protein 1;Selenium-binding protein 2	Selenbp1;Selenbp2	P17563	2.78203	-0.429121
Selenocysteine lyase	Scly	Q9JLI6	1.84333	1.16706
Selenoprotein P	Sepp1	P70274	1.53945	1.18451
Septin-2	2002-09-01	P42208	3.14548	-0.514645
Septin-4	2004-09-01	P28661	1.71883	0.907307
Septin-7	2007-09-01	O55131	2.08052	-0.396907
Septin-8	2008-09-01	Q8CHH9	2.48751	-0.584703
Septin-9	2009-09-01	Q80UG5	1.72257	-0.385052
Serine hydroxymethyltransferase	Shmt2	Q9CZN7	2.27474	-0.914184
Serine palmitoyltransferase 1	Sptlc1	O35704	2.52901	-0.734214
Serine protease HTRA2, mitochondrial	Htra2	Q9JIY5	1.43601	-1.1556
Serine protease inhibitor A3K	Serpina3k	P07759	3.41873	1.25648
Serine protease inhibitor A3M	Serpina3m	Q03734	5.54045	2.39845
Serine protease inhibitor A3N	Serpina3n	Q91WP6	5.64517	4.55861
Serine/arginine-rich splicing factor 1	Srsf1	Q6PDM2	1.4217	0.503249
Serine/arginine-rich splicing factor 4	Srsf4	Q8VE97	1.36184	-0.744208
Serine/threonine-protein kinase N1	Pkn1	P70268	2.96075	-1.34229
Serine/threonine-protein kinase Nek9	Nek9	Q8K1R7	3.99319	-0.922915
Serine/threonine-protein kinase OSR1	Oxsr1	Q6P9R2	1.82481	-0.406742
Serine/threonine-protein kinase receptor R3	Acvrl1	Q61288	2.96319	-1.42933
Serine/threonine-protein kinase TAO3	Taok3	Q8BYC6	1.7035	-1.06599
Serine/threonine-protein phosphatase 2A 55 kDa regulatory subunit B alpha isoform	Ppp2r2a	Q6P1F6	3.09152	-0.828527
Serine/threonine-protein phosphatase 6 catalytic subunit;Serine/threonine-protein phosphatase 6 catalytic subunit, N-terminally processed	Ppp6c	Q9CQR6	2.27936	-0.978699
Serotransferrin	Tf	Q921I1	3.38952	1.21881
Serrate RNA effector molecule homolog	Srrt	Q99MR6	2.06068	-0.519175
Serum albumin	Alb	P07724	3.23772	0.834661
Serum amyloid A-4 protein	Saa4	P31532	3.57915	5.14171
Serum amyloid P-component	Apcs	P12246	3.52192	1.85161
Serum paraoxonase/lactonase 3	Pon3	Q62087	2.64088	-0.531386
S-formylglutathione hydrolase	Esd	Q9R0P3	2.16529	0.719943
Sideroflexin-1	Sfxn1	Q99JR1	2.32052	2.10577
Sideroflexin-3	Sfxn3	Q91V61	1.91192	0.591862
Signal recognition particle 54 kDa protein	Srp54	P14576	1.93867	-1.27305
Signal recognition particle receptor subunit alpha	Srpr	Q9DBG7	2.53958	1.18112
Signal recognition particle receptor subunit beta	Srprb	P47758	3.33286	0.908877
Signal transducer and activator of transcription 3	Stat3	P42227	2.0014	-0.23568
Signal transducer and transcription activator 6	Stat6	P52633	2.7314	-1.43953
Sister chromatid cohesion protein PDS5 homolog A	Pds5a	Q6A026	4.22626	-0.861161
Sister chromatid cohesion protein PDS5 homolog B	Pds5b	Q4VA53	2.80764	-1.7437
Small integral membrane protein 1	Smim1	P0C8K7	2.45884	1.25443
Small nuclear ribonucleoprotein Sm D3	Snrpd3	P62320	3.05339	-1.42126
Small nuclear ribonucleoprotein-associated protein B;Small nuclear ribonucleoprotein-associated protein N	Snrpb;Snrpn	P27048	1.87019	-0.464284
Sodium/potassium-transporting ATPase subunit alpha-1	Atp1a1	Q8VDN2	1.64596	-0.457843
Sodium-dependent phosphate transport protein 2B	Slc34a2	Q9DBP0	3.70403	-1.63198
Solute carrier family 25 member 51	Slc25a51	Q5HZI9	1.93721	1.02992
Solute carrier organic anion transporter family member 3A1	Slco3a1	Q8R3L5	2.53837	1.59887
Sorbitol dehydrogenase	Sord	Q64442	3.68512	-0.519447
Sortilin	Sort1	Q6PHU5	4.38646	-0.914016
Sorting nexin-1	Snx1	Q9WV80	1.99212	-0.454411
Sorting nexin-12	Snx12	O70493	1.77855	-0.730544
Sorting nexin-2	Snx2	Q9CWK8	1.57517	-0.433704
Sorting nexin-6;Sorting nexin-6, N-terminally processed	Snx6	Q6P8X1	3.56588	-0.806594
Sorting nexin-9	Snx9	Q91VH2	2.55146	-1.03041
Spectrin alpha chain, non-erythrocytic 1	Sptan1	P16546	2.51742	1.46038
Spectrin beta chain, non-erythrocytic 1	Sptbn1	Q62261	2.0417	-0.64787
Sperm-associated antigen 7	Spag7	Q7TNE3	2.46295	1.13347
S-phase kinase-associated protein 1	Skp1	Q9WTX5	2.07842	-1.58361
Spliceosome RNA helicase Ddx39b	Ddx39b	Q9Z1N5	5.33443	-0.74006
Splicing factor 3B subunit 1	Sf3b1	Q99NB9	1.63943	-1.15353
Splicing factor 3B subunit 3	Sf3b3	Q921M3	3.03151	-1.19529
Splicing factor U2AF 35 kDa subunit	U2af1	Q9D883	2.10288	1.67747
Splicing factor, proline- and glutamine-rich	Sfpq	Q8VIJ6	5.23712	-1.27662
Staphylococcal nuclease domain-containing protein 1	Snd1	Q78PY7	3.33744	-0.694962
Sterol 26-hydroxylase, mitochondrial	Cyp27a1	Q9DBG1	2.43525	-0.67449
Steryl-sulfatase	Sts	P50427	4.73051	-1.3564
Stress-70 protein, mitochondrial	Hspa9	P38647	1.52605	-0.333841
Stromal cell-derived factor 2	Sdf2	Q9DCT5	1.70861	0.781903
Stromal membrane-associated protein 1	Smap1	Q91VZ6	1.48858	1.12798
Structural maintenance of chromosomes protein 1A	Smc1a	Q9CU62	3.99987	-2.30684
Succinate dehydrogenase [ubiquinone] flavoprotein subunit, mitochondrial	Sdha	Q8K2B3	1.87364	-0.591523
Succinate dehydrogenase [ubiquinone] iron-sulfur subunit, mitochondrial	Sdhb	Q9CQA3	2.50775	-0.719214
Succinate-semialdehyde dehydrogenase, mitochondrial	Aldh5a1	Q8BWF0	2.03239	-0.809318
Succinyl-CoA ligase [ADP-forming] subunit beta, mitochondrial	Sucla2	Q9Z2I9	4.80879	-0.838378
Succinyl-CoA ligase [GDP-forming] subunit beta, mitochondrial	Suclg2	Q9Z2I8	5.87857	-0.603041
Sulfhydryl oxidase 1	Qsox1	Q8BND5	5.06464	2.29874
SUMO-activating enzyme subunit 1;SUMO-activating enzyme subunit 1, N-terminally processed	Sae1	Q9R1T2	2.89928	-0.546709
SUMO-conjugating enzyme UBC9	Ube2i	P63280	2.27232	-2.82805
SUN domain-containing protein 2	Sun2	Q8BJS4	1.88498	-0.439569
Surfeit locus protein 1	Surf1	P09925	4.81456	1.86003
Switch-associated protein 70	Swap70	Q6A028	2.23448	-0.393226
Syndecan-4	Sdc4	O35988	1.6854	1.00338
Syntaxin-12	Stx12	Q9ER00	1.3072	1.68859
Syntaxin-3	Stx3	Q64704	1.69987	-1.52104
Syntaxin-binding protein 3	Stxbp3	Q60770	3.33439	-0.796855
Talin-1	Tln1	P26039	2.32964	-0.487307
TAR DNA-binding protein 43	Tardbp	Q921F2	2.21953	-0.815311
TBC1 domain family member 2B	Tbc1d2b	Q3U0J8	2.04449	-0.894382
T-complex protein 1 subunit alpha	Tcp1	P11983	1.45352	-0.28258
T-complex protein 1 subunit delta	Cct4	P80315	1.35914	-0.218067
T-complex protein 1 subunit eta	Cct7	P80313	5.78923	-0.844575
T-complex protein 1 subunit gamma	Cct3	P80318	2.16788	-0.47569
T-complex protein 1 subunit theta	Cct8	P42932	4.141	-0.551755
T-complex protein 1 subunit zeta	Cct6a	P80317	1.36462	-0.402437
Tetraspanin-18	Tspan18	Q80WR1	1.84957	1.0989
Tetratricopeptide repeat protein 23-like	Ttc23l	A6H6E9	2.85863	-0.709644
Thiamin pyrophosphokinase 1	Tpk1	Q9R0M5	1.97902	0.746543
Thioredoxin domain-containing protein 17	Txndc17	Q9CQM5	3.46052	-1.40145
Thioredoxin reductase 2, mitochondrial	Txnrd2	Q9JLT4	2.20828	-1.20941
Threonine--tRNA ligase, cytoplasmic	Tars	Q9D0R2	2.35362	-0.608151
Thrombomodulin	Thbd	P15306	2.84107	-0.958551
Thymosin beta-4;Hematopoietic system regulatory peptide	Tmsb4x	P20065	3.36851	3.63939
Thyroxine-binding globulin	Serpina7	P61939	2.54842	1.36869
Tight junction protein ZO-1	Tjp1	P39447	4.40269	-0.938047
Tight junction protein ZO-2	Tjp2	Q9Z0U1	2.20049	-0.481416
Tissue factor	F3	P20352	1.52968	1.01311
Trafficking protein particle complex subunit 11	Trappc11	B2RXC1	1.39561	0.933551
Transcription elongation regulator 1	Tcerg1	Q8CGF7	1.86587	-1.13516
Transcription intermediary factor 1-beta	Trim28	Q62318	2.65519	-0.657234
Transformer-2 protein homolog alpha	Tra2a	Q6PFR5	1.5615	-1.11106
Transformer-2 protein homolog beta	Tra2b	P62996	1.77985	-1.00295
Transforming growth factor beta-1-induced transcript 1 protein	Tgfb1i1	Q62219	1.59657	-0.916711
Transitional endoplasmic reticulum ATPase	Vcp	Q01853	2.04642	-0.397523
Transketolase	Tkt	P40142	2.30543	-0.378829
Transketolase-like protein 1	Tktl1	Q99MX0	2.05548	2.07054
Translocator protein	Tspo	P50637	1.4073	1.36668
Transmembrane 4 L6 family member 1	Tm4sf1	Q64302	1.78735	1.3807
Transmembrane emp24 domain-containing protein 2	Tmed2	Q9R0Q3	1.72121	0.570861
Transthyretin	Ttr	P07309	2.61283	2.51234
Tricarboxylate transport protein, mitochondrial	Slc25a1	Q8JZU2	2.47165	0.68792
Trifunctional enzyme subunit beta, mitochondrial;3-ketoacyl-CoA thiolase	Hadhb	Q99JY0	2.07038	-0.528208
Trifunctional purine biosynthetic protein adenosine-3;Phosphoribosylamine--glycine ligase;Phosphoribosylformylglycinamidine cyclo-ligase;Phosphoribosylglycinamide formyltransferase	Gart	Q64737	2.24687	-0.490443
Tubulin alpha-1A chain;Tubulin alpha-3 chain	Tuba1a;Tuba3a	P68369	3.03789	-0.89164
Tubulin alpha-8 chain	Tuba8	Q9JJZ2	1.48577	-1.04773
Tubulin beta-2A chain	Tubb2a	Q7TMM9	2.37503	-0.798003
Tubulin beta-4B chain	Tubb4b	P68372	3.64042	-1.20071
Tubulin polymerization-promoting protein family member 3	Tppp3	Q9CRB6	1.98024	-0.818017
Tubulin-folding cofactor B	Tbcb	Q9D1E6	1.46124	0.529493
Tubulin--tyrosine ligase-like protein 12	Ttll12	Q3UDE2	4.46914	-1.14883
Tumor protein p63-regulated gene 1-like protein	Tprg1l	Q9DBS2	1.85942	1.93194
Tyrosine-protein kinase CSK	Csk	P41241	2.54022	-1.32893
Tyrosine-protein kinase HCK	Hck	P08103	1.60137	-0.695194
Tyrosine-protein phosphatase non-receptor type 1	Ptpn1	P35821	4.33713	-1.04575
Tyrosine-protein phosphatase non-receptor type 11	Ptpn11	P35235	2.3643	1.13387
Tyrosine-protein phosphatase non-receptor type 12	Ptpn12	P35831	3.35081	-0.619555
Tyrosine-protein phosphatase non-receptor type 23	Ptpn23	Q6PB44	3.61024	-0.893421
Tyrosine-protein phosphatase non-receptor type 6	Ptpn6	P29351	2.13826	-0.752308
U2 small nuclear ribonucleoprotein A	Snrpa1	P57784	1.40956	-0.60866
U5 small nuclear ribonucleoprotein 200 kDa helicase	Snrnp200	Q6P4T2	2.87122	-2.11167
U6 snRNA-associated Sm-like protein LSm3	Lsm3	P62311	3.58387	-2.23583
U6 snRNA-associated Sm-like protein LSm4	Lsm4	Q9QXA5	2.29384	-2.52915
Ubiquilin-2	Ubqln2	Q9QZM0	1.33597	-0.645206
Ubiquitin carboxyl-terminal hydrolase 5	Usp5	P56399	1.98318	-0.445689
Ubiquitin carboxyl-terminal hydrolase 8	Usp8	Q80U87	1.87068	3.7951
Ubiquitin carboxyl-terminal hydrolase isozyme L3;Ubiquitin carboxyl-terminal hydrolase isozyme L4	Uchl3;Uchl4	Q9JKB1	1.41615	-0.623203
Ubiquitin-40S ribosomal protein S27a;Ubiquitin;40S ribosomal protein S27a;Polyubiquitin-C;Ubiquitin;Ubiquitin-related 1;Ubiquitin-related 2;Polyubiquitin-B;Ubiquitin	Rps27a;Ubc;Ubb	P62983	1.47076	2.18656
Ubiquitin-conjugating enzyme E2 H	Ube2h	P62257	3.43298	-2.2364
Ubiquitin-conjugating enzyme E2 L3	Ube2l3	P68037	1.36746	-0.601384
Ubiquitin-conjugating enzyme E2 N	Ube2n	P61089	4.88275	-0.891325
Ubiquitin-conjugating enzyme E2 R2	Ube2r2	Q6ZWZ2	1.71629	-1.08828
Ubiquitin-like protein 3	Ubl3	Q9Z2M6	2.52134	1.80597
UDP-N-acetylhexosamine pyrophosphorylase-like protein 1	Uap1l1	Q3TW96	2.33035	-0.52828
UMP-CMP kinase 2, mitochondrial	Cmpk2	Q3U5Q7	1.8798	-0.523343
Uncharacterized protein C17orf62 homolog		Q3TYS2	1.33842	-0.515103
Unconventional myosin-Ib	Myo1b	P46735	1.67386	-0.510489
Unconventional myosin-Ic	Myo1c	Q9WTI7	1.46908	-0.36551
UPF0160 protein MYG1, mitochondrial	Myg1	Q9JK81	4.4208	-1.70094
UPF0587 protein C1orf123 homolog		Q8BHG2	2.78681	-1.71758
UPF0598 protein C8orf82 homolog		Q8VE95	2.20345	1.04363
Up-regulated during skeletal muscle growth protein 5	Usmg5	Q78IK2	2.69565	2.58163
Urea transporter 1	Slc14a1	Q8VHL0	1.52408	0.958597
Uroporphyrinogen decarboxylase	Urod	P70697	2.48513	-1.23717
Uteroglobin	Scgb1a1	Q06318	1.58629	2.43276
Vacuolar protein sorting-associated protein 13C	Vps13c	Q8BX70	1.61549	-0.408459
Vacuolar protein sorting-associated protein 26A	Vps26a	P40336	2.04825	-0.514311
Vacuolar protein sorting-associated protein VTA1 homolog	Vta1	Q9CR26	2.75087	-1.71543
Valine--tRNA ligase	Vars	Q9Z1Q9	2.30852	-0.329216
Vascular cell adhesion protein 1	Vcam1	P29533	1.8186	0.803293
Very-long-chain 3-oxoacyl-CoA reductase	Hsd17b12	O70503	2.10193	1.03189
Vesicle transport protein USE1	Use1	Q9CQ56	3.72122	1.23362
Vesicle-associated membrane protein 3	Vamp3	P63024	2.52447	2.79856
Vesicle-associated membrane protein 5	Vamp5	Q9Z2P8	1.9042	1.70453
Vesicle-associated membrane protein 7	Vamp7	P70280	1.3341	-0.671686
Vesicle-associated membrane protein 8	Vamp8	O70404	1.34503	1.42145
Vesicle-associated membrane protein-associated protein A	Vapa	Q9WV55	3.5267	0.63766
Vesicle-associated membrane protein-associated protein B	Vapb	Q9QY76	1.91609	0.302466
Vinculin	Vcl	Q64727	2.84358	-0.523016
Vitamin D-binding protein	Gc	P21614	5.65441	1.82962
Vitronectin	Vtn	P29788	5.68891	2.79292
Volume-regulated anion channel subunit LRRC8C	Lrrc8c	Q8R502	3.0029	0.917158
von Willebrand factor A domain-containing protein 5A	Vwa5a	Q99KC8	3.05662	-0.486368
von Willebrand factor;von Willebrand antigen 2	Vwf	Q8CIZ8	3.79522	-0.814841
V-type proton ATPase 16 kDa proteolipid subunit	Atp6v0c	P63082	2.68906	1.66076
V-type proton ATPase catalytic subunit A	Atp6v1a	P50516	2.46717	-0.596901
V-type proton ATPase subunit B, brain isoform	Atp6v1b2	P62814	1.42628	-0.393652
V-type proton ATPase subunit D	Atp6v1d	P57746	2.31464	1.03793
V-type proton ATPase subunit d 1	Atp6v0d1	P51863	1.36078	-0.533982
V-type proton ATPase subunit E 1	Atp6v1e1	P50518	1.41991	0.820966
V-type proton ATPase subunit G 1	Atp6v1g1	Q9CR51	1.77149	2.00596
WASH complex subunit 7	Kiaa1033	Q3UMB9	1.47903	0.683155
WASH complex subunit FAM21	Fam21	Q6PGL7	1.41404	-0.515289
WD40 repeat-containing protein SMU1;WD40 repeat-containing protein SMU1, N-terminally processed	Smu1	Q3UKJ7	3.80648	-1.9147
Xanthine dehydrogenase/oxidase;Xanthine dehydrogenase;Xanthine oxidase	Xdh	Q00519	3.22651	-0.685646
Y-box-binding protein 3	Ybx3	Q9JKB3	2.0659	1.07553
Zinc transporter ZIP4	Slc39a4	Q78IQ7	2.91231	1.4664
Zinc-alpha-2-glycoprotein	Azgp1	Q64726	4.84131	2.90689
Zinc-binding alcohol dehydrogenase domain-containing protein 2	Zadh2	Q8BGC4	2.34205	-0.63386
	Xpnpep2	B1AVD1	1.44751	-0.796548
	Gcn1l1	E9PVA8	4.81296	-0.635015
	Qars	Q8BML9	1.55996	-0.301452
		Q9JK39	3.51462	0.657999
	Gstt3	Q99L20	1.33954	0.748516
