# Supplementary material for: Diet-induced obesity alleviates epithelial damage in hyperoxic acute lung injury (HALI) in mice
Source: Respir Res. 2026 Apr 9;27:189. doi: 10.1186/s12931-026-03663-w (PMC13122894; doi:10.1186/s12931-026-03663-w)
Supplement: Supplementary file 2 — Supplementary Material 2. [file 12931_2026_3663_MOESM2_ESM.zip › S3_all significant proteins_CDvsHFD-Hyper.xlsx]

## Sheet: Tabelle1
Protein names	Gene names	Major protein IDs	-Log Student's T-test p-value	Student's T-test Difference
1,5-anhydro-D-fructose reductase	Akr1e2	Q9DCT1	1.74813	1.57684
10 kDa heat shock protein, mitochondrial	Hspe1	Q64433	1.47618	-1.27065
116 kDa U5 small nuclear ribonucleoprotein component	Eftud2	O08810	4.1612	-1.39018
14 kDa phosphohistidine phosphatase	Phpt1	Q9DAK9	1.52985	-1.64962
14-3-3 protein beta/alpha;14-3-3 protein beta/alpha, N-terminally processed	Ywhab	Q9CQV8	3.56688	1.26813
15-hydroxyprostaglandin dehydrogenase [NAD(+)]	Hpgd	Q8VCC1	4.6283	-2.77163
1-phosphatidylinositol 4,5-bisphosphate phosphodiesterase beta-3	Plcb3	P51432	2.78515	-0.545075
1-phosphatidylinositol 4,5-bisphosphate phosphodiesterase delta-1	Plcd1	Q8R3B1	1.3594	-0.685692
1-phosphatidylinositol 4,5-bisphosphate phosphodiesterase gamma-1	Plcg1	Q62077	2.02905	1.1243
1-phosphatidylinositol 4,5-bisphosphate phosphodiesterase gamma-2	Plcg2	Q8CIH5	1.45374	-0.9308
2,3-cyclic-nucleotide 3-phosphodiesterase	Cnp	P16330	2.36036	-0.978163
26S protease regulatory subunit 10B	Psmc6	P62334	3.25027	-0.503663
26S protease regulatory subunit 6B	Psmc4	P54775	4.20449	-0.795099
26S proteasome non-ATPase regulatory subunit 11	Psmd11	Q8BG32	4.63716	-0.65147
26S proteasome non-ATPase regulatory subunit 13	Psmd13	Q9WVJ2	2.34185	-0.912411
26S proteasome non-ATPase regulatory subunit 2	Psmd2	Q8VDM4	2.96824	-0.248759
26S proteasome non-ATPase regulatory subunit 3	Psmd3	P14685	1.89178	-0.323116
26S proteasome non-ATPase regulatory subunit 4	Psmd4	O35226	1.78749	1.01029
26S proteasome non-ATPase regulatory subunit 6	Psmd6	Q99JI4	4.31898	-0.957323
26S proteasome non-ATPase regulatory subunit 8	Psmd8	Q9CX56	5.10961	1.08357
28S ribosomal protein S16, mitochondrial	Mrps16	Q9CPX7	4.31629	1.71243
3(2),5-bisphosphate nucleotidase 1	Bpnt1	Q9Z0S1	2.55407	-0.855305
3-beta-hydroxysteroid-Delta(8),Delta(7)-isomerase	Ebp	P70245	5.70463	1.33882
3-ketoacyl-CoA thiolase, mitochondrial	Acaa2	Q8BWT1	1.86044	-0.392003
40S ribosomal protein S11	Rps11	P62281	3.4949	1.40104
40S ribosomal protein S12	Rps12	P63323	1.33503	0.460259
40S ribosomal protein S13	Rps13	P62301	1.39791	0.779103
40S ribosomal protein S2	Rps2	P25444	3.0619	1.14754
40S ribosomal protein S23	Rps23	P62267	1.77885	1.13897
40S ribosomal protein S24	Rps24	P62849	1.64384	1.01228
40S ribosomal protein S3a	Rps3a	P97351	3.98136	1.39353
40S ribosomal protein S4, X isoform	Rps4x	P62702	3.10227	1.00677
40S ribosomal protein S5;40S ribosomal protein S5, N-terminally processed	Rps5	P97461	1.61677	0.637759
40S ribosomal protein S6	Rps6	P62754	3.68647	2.34652
40S ribosomal protein S8	Rps8	P62242	3.20762	1.41552
40S ribosomal protein S9	Rps9	Q6ZWN5	3.30049	0.924736
40S ribosomal protein SA	Rpsa	P14206	2.10543	-0.364267
4-trimethylaminobutyraldehyde dehydrogenase	Aldh9a1	Q9JLJ2	1.47237	-0.308119
5-nucleotidase	Nt5e	Q61503	5.22713	-1.10056
5-oxoprolinase	Oplah	Q8K010	2.46143	-0.572961
60 kDa heat shock protein, mitochondrial	Hspd1	P63038	3.84779	-0.550314
60S ribosomal protein L10;60S ribosomal protein L10-like	Rpl10;Rpl10l	Q6ZWV3	1.40917	0.674139
60S ribosomal protein L12	Rpl12	P35979	1.88324	0.415323
60S ribosomal protein L13	Rpl13	P47963	2.48221	0.897168
60S ribosomal protein L15	Rpl15	Q9CZM2	3.96665	2.19382
60S ribosomal protein L17	Rpl17	Q9CPR4	1.77648	0.890291
60S ribosomal protein L18	Rpl18	P35980	3.36836	1.49079
60S ribosomal protein L19	Rpl19	P84099	1.64004	0.673505
60S ribosomal protein L23a	Rpl23a	P62751	3.09562	1.47175
60S ribosomal protein L24	Rpl24	Q8BP67	3.15247	1.66064
60S ribosomal protein L28	Rpl28	P41105	2.751	1.65193
60S ribosomal protein L29	Rpl29	P47915	3.81139	2.3116
60S ribosomal protein L31	Rpl31	P62900	1.30994	0.764807
60S ribosomal protein L34	Rpl34	Q9D1R9	1.84673	1.51786
60S ribosomal protein L35	Rpl35	Q6ZWV7	4.63352	3.54946
60S ribosomal protein L7	Rpl7	P14148	2.83412	1.56584
60S ribosomal protein L7a	Rpl7a	P12970	3.2694	1.85317
60S ribosomal protein L8	Rpl8	P62918	1.58512	1.4059
6-phosphofructo-2-kinase/fructose-2,6-bisphosphatase 2;6-phosphofructo-2-kinase;Fructose-2,6-bisphosphatase	Pfkfb2	P70265	1.35501	-0.598175
78 kDa glucose-regulated protein	Hspa5	P20029	1.87028	-0.369336
Acetolactate synthase-like protein	Ilvbl	Q8BU33	4.04574	1.06401
Acetyl-CoA acetyltransferase, cytosolic	Acat2	Q8CAY6	2.75351	-1.33313
Acetyl-CoA carboxylase 1;Biotin carboxylase	Acaca	Q5SWU9	2.45546	-0.545372
Acetyl-coenzyme A synthetase 2-like, mitochondrial	Acss1	Q99NB1	1.67728	-0.740417
Aconitate hydratase, mitochondrial	Aco2	Q99KI0	5.48339	-1.35488
Actin-like protein 6A	Actl6a	Q9Z2N8	6.43271	-1.15321
Actin-related protein 2/3 complex subunit 3	Arpc3	Q9JM76	1.43651	0.526828
Actin-related protein 2/3 complex subunit 4	Arpc4	P59999	1.62112	0.621001
Activator of 90 kDa heat shock protein ATPase homolog 1	Ahsa1	Q8BK64	3.46276	-1.48593
Acyl-CoA dehydrogenase family member 9, mitochondrial	Acad9	Q8JZN5	2.44319	-0.711236
Acyl-CoA synthetase family member 2, mitochondrial	Acsf2	Q8VCW8	1.88008	-0.670907
Adaptin ear-binding coat-associated protein 2	Necap2	Q9D1J1	5.50035	2.83661
Adenosine kinase	Adk	P55264	5.40679	-0.966495
Adenosine kinase	Adk	P55264	1.51682	-0.963632
Adenosylhomocysteinase	Ahcy	P50247	3.70181	-0.557169
Adenylate cyclase type 4	Adcy4	Q91WF3	2.69148	-0.601457
Adenylate kinase 2, mitochondrial;Adenylate kinase 2, mitochondrial, N-terminally processed	Ak2	Q9WTP6	1.90519	0.388604
Adenylate kinase isoenzyme 1	Ak1	Q9R0Y5	4.29775	-1.28285
Adenylosuccinate lyase	Adsl	P54822	5.09904	-0.80688
Adenylosuccinate synthetase isozyme 1	Adssl1	P28650	2.62273	-1.89845
Adenylyl cyclase-associated protein 1	Cap1	P40124	2.409	-0.418444
Adiponectin	Adipoq	Q60994	5.65373	2.20627
ADP-ribosyl cyclase/cyclic ADP-ribose hydrolase 1	Cd38	P56528	2.30354	-1.80322
ADP-ribosylation factor 4	Arf4	P61750	1.30346	0.628393
ADP-ribosylation factor GTPase-activating protein 3	Arfgap3	Q9D8S3	1.39962	-0.711702
ADP-sugar pyrophosphatase	Nudt5	Q9JKX6	1.54294	1.20666
Adrenodoxin, mitochondrial	Fdx1	P46656	1.87704	-2.16262
Afadin	Mllt4	Q9QZQ1	1.73696	-0.680385
Afamin	Afm	O89020	4.50121	2.42352
A-kinase anchor protein 12	Akap12	Q9WTQ5	2.19512	0.488123
A-kinase anchor protein 2	Akap2	O54931	6.39759	-1.12199
A-kinase anchor protein 5	Akap5	D3YVF0	2.18312	-0.577633
Alanine aminotransferase 1	Gpt	Q8QZR5	1.56494	-0.62039
Alcohol dehydrogenase 1	Adh1	P00329	2.89523	-0.719344
Aldehyde dehydrogenase family 3 member B1	Aldh3b1	Q80VQ0	1.56505	-0.524815
Aldehyde dehydrogenase, cytosolic 1	Aldh1a7	O35945	4.58337	-0.668736
Aldehyde dehydrogenase, dimeric NADP-preferring	Aldh3a1	P47739	2.29863	-0.899375
Aldehyde dehydrogenase, mitochondrial	Aldh2	P47738	4.74775	-0.573032
Aldehyde oxidase 3	Aox3	G3X982	4.30114	-0.740343
Alpha/beta hydrolase domain-containing protein 11	Abhd11	Q8K4F5	1.58175	1.01291
Alpha/beta hydrolase domain-containing protein 14B	Abhd14b	Q8VCR7	1.66529	-0.523562
Alpha-1-acid glycoprotein 1	Orm1	Q60590	3.02731	3.45678
Alpha-1-antitrypsin 1-1	Serpina1a	P07758	5.29035	4.92935
Alpha-1-antitrypsin 1-2	Serpina1b	P22599	2.5968	0.869979
Alpha-1-antitrypsin 1-3	Serpina1c	Q00896	2.58525	3.05197
Alpha-1-antitrypsin 1-4	Serpina1d	Q00897	5.59122	1.64517
Alpha-1-antitrypsin 1-5	Serpina1e	Q00898	1.64402	1.06057
Alpha-2-antiplasmin	Serpinf2	Q61247	5.88067	3.49667
Alpha-2-HS-glycoprotein	Ahsg	P29699	5.09007	3.39978
Alpha-2-macroglobulin;Alpha-2-macroglobulin 165 kDa subunit;Alpha-2-macroglobulin 35 kDa subunit	A2m	Q61838	5.02134	1.21485
Alpha-actinin-1	Actn1	Q7TPR4	5.38634	-0.740119
Alpha-actinin-4	Actn4	P57780	3.14448	-0.404596
Alpha-adducin	Add1	Q9QYC0	7.49272	-0.948911
Alpha-aminoadipic semialdehyde dehydrogenase	Aldh7a1	Q9DBF1	2.86129	1.1373
Alpha-amylase 1;Pancreatic alpha-amylase	Amy1;Amy2	P00687	2.34114	1.55448
Alpha-crystallin B chain	Cryab	P23927	1.63152	-1.24243
Alpha-enolase	Eno1	P17182	3.23398	-0.379061
Alpha-mannosidase 2	Man2a1	P27046	4.54427	1.22242
Alpha-N-acetylgalactosaminidase	Naga	Q9QWR8	1.7491	0.978955
Alpha-parvin	Parva	Q9EPC1	4.6016	-0.766642
Alpha-soluble NSF attachment protein	Napa	Q9DB05	3.36472	0.93707
Amine oxidase [flavin-containing] A	Maoa	Q64133	1.74605	-0.361878
Aminopeptidase N	Anpep	P97449	1.37676	-0.541643
AMP deaminase 3	Ampd3	O08739	2.68196	-0.800313
Amyloid beta A4 protein;N-APP;Soluble APP-alpha;Soluble APP-beta;C99;Beta-amyloid protein 42;Beta-amyloid protein 40;C83;P3(42);P3(40);C80;Gamma-secretase C-terminal fragment 59;Gamma-secretase C-terminal fragment 57;Gamma-secretase C-terminal fragment 50;C31	App	P12023	1.65008	-1.37212
Angiotensin-converting enzyme;Angiotensin-converting enzyme, soluble form	Ace	P09470	1.34166	-0.426749
Angiotensinogen;Angiotensin-1;Angiotensin-2;Angiotensin-3;Angiotensin-4;Angiotensin 1-9;Angiotensin 1-7;Angiotensin 1-5;Angiotensin 1-4	Agt	P11859	9.08066	3.91851
Ankyrin repeat domain-containing protein 13A	Ankrd13a	Q80UP5	1.63325	-1.04093
Annexin A11	Anxa11	P97384	4.54673	-0.688486
Annexin A4	Anxa4	P97429	3.26452	0.818888
Annexin A5	Anxa5	P48036	1.48544	0.444782
Annexin A6	Anxa6	P14824	5.87948	-0.740964
Antigen peptide transporter 2	Tap2	P36371	1.95169	0.417749
Antithrombin-III	Serpinc1	P32261	7.07859	1.75602
AP-1 complex subunit gamma-1	Ap1g1	P22892	3.12903	-0.47628
AP-1 complex subunit mu-1	Ap1m1	P35585	2.02092	-0.433064
AP-2 complex subunit alpha-2	Ap2a2	P17427	6.44222	-0.820063
AP-2 complex subunit beta	Ap2b1	Q9DBG3	3.96005	-0.519984
AP-2 complex subunit mu	Ap2m1	P84091	1.55172	-0.384738
AP2-associated protein kinase 1	Aak1	Q3UHJ0	3.44101	1.146
Apolipoprotein A-I;Proapolipoprotein A-I;Truncated apolipoprotein A-I	Apoa1	Q00623	3.02126	2.3862
Apolipoprotein A-II;Proapolipoprotein A-II	Apoa2	P09813	8.72727	6.52294
Apolipoprotein A-IV	Apoa4	P06728	6.61882	3.31928
Apolipoprotein B-100;Apolipoprotein B-48	Apob	E9Q414	5.89569	6.30531
Apolipoprotein C-I;Truncated apolipoprotein C-I	Apoc1	P34928	3.73638	4.28229
Apolipoprotein C-III	Apoc3	P33622	2.31323	3.24251
Apolipoprotein D	Apod	P51910	4.84714	2.57477
Apolipoprotein E	Apoe	P08226	4.7308	3.80058
Apoptosis inhibitor 5	Api5	O35841	2.14409	-1.15825
Apoptosis regulator BAX	Bax	Q07813	3.51237	2.19484
Arachidonate 12-lipoxygenase, 12S-type	Alox12	P39655	1.30365	0.582582
ARF GTPase-activating protein GIT1	Git1	Q68FF6	2.8953	-0.849005
ARF GTPase-activating protein GIT2	Git2	Q9JLQ2	3.25509	-0.940725
Arf-GAP domain and FG repeat-containing protein 1	Agfg1	Q8K2K6	2.28118	0.700428
Arf-GAP with Rho-GAP domain, ANK repeat and PH domain-containing protein 1	Arap1	Q4LDD4	4.47397	-1.04993
Arf-GAP with Rho-GAP domain, ANK repeat and PH domain-containing protein 3	Arap3	Q8R5G7	2.83777	-0.919172
Armadillo repeat-containing protein 10	Armc10	Q9D0L7	1.97125	0.781929
Arpin	Arpin	Q9D0A3	2.26797	0.41087
Arrestin-C	Arr3	Q9EQP6	4.41854	-2.14432
Arsenite methyltransferase	As3mt	Q91WU5	3.55013	-0.702329
Aspartate aminotransferase, mitochondrial	Got2	P05202	6.37385	-0.481994
Aspartate--tRNA ligase, cytoplasmic	Dars	Q922B2	4.31012	-0.606883
Aspartyl aminopeptidase	Dnpep	Q9Z2W0	3.93902	-0.523802
Aspartyl/asparaginyl beta-hydroxylase	Asph	Q8BSY0	2.87216	-0.962677
Ataxin-10	Atxn10	P28658	3.77105	-1.06652
Atlastin-2	Atl2	Q6PA06	2.50226	-0.827128
ATP synthase subunit alpha, mitochondrial	Atp5a1	Q03265	5.14564	-0.603436
ATP synthase subunit beta, mitochondrial	Atp5b	P56480	6.30438	-0.697504
ATP synthase subunit delta, mitochondrial	Atp5d	Q9D3D9	2.47664	-1.44106
ATP synthase subunit f, mitochondrial	Atp5j2	P56135	2.02954	1.53304
ATP synthase subunit gamma, mitochondrial	Atp5c1	Q91VR2	2.00699	0.777223
ATP synthase-coupling factor 6, mitochondrial	Atp5j	P97450	2.8457	2.02829
ATPase Asna1	Asna1	O54984	3.40927	-0.930637
ATP-binding cassette sub-family A member 3	Abca3	Q8R420	4.91784	-1.84941
ATP-binding cassette sub-family B member 7, mitochondrial	Abcb7	Q61102	3.91551	-1.95436
ATP-binding cassette sub-family D member 3	Abcd3	P55096	3.54793	0.913999
ATP-binding cassette sub-family E member 1	Abce1	P61222	2.78313	-1.38484
ATP-binding cassette sub-family G member 2	Abcg2	Q7TMS5	4.18499	-0.677421
ATP-citrate synthase	Acly	Q91V92	6.87699	-0.907573
ATP-dependent 6-phosphofructokinase, liver type	Pfkl	P12382	3.18215	-0.536269
ATP-dependent RNA helicase A	Dhx9	O70133	2.21171	-0.975171
ATP-dependent RNA helicase DDX1	Ddx1	Q91VR5	2.25059	-0.966093
ATP-dependent RNA helicase DDX39A	Ddx39a	Q8VDW0	1.85318	-0.857944
ATP-dependent RNA helicase DDX3X;Putative ATP-dependent RNA helicase Pl10	Ddx3x;D1Pas1	Q62167	1.74902	-0.352412
ATP-dependent RNA helicase DDX42	Ddx42	Q810A7	2.00626	0.735784
Atrial natriuretic peptide receptor 1	Npr1	P18293	3.6064	-0.884781
BAG family molecular chaperone regulator 1	Bag1	Q60739	1.53508	-1.26536
Band 3 anion transport protein	Slc4a1	P04919	1.64815	-0.500364
Band 4.1-like protein 2	Epb41l2	O70318	2.80673	-0.441248
Band 4.1-like protein 5	Epb41l5	Q8BGS1	1.72652	0.554655
Basal cell adhesion molecule	Bcam	Q9R069	2.0591	-0.597544
Basement membrane-specific heparan sulfate proteoglycan core protein;Endorepellin;LG3 peptide	Hspg2	Q05793	2.84057	-0.637116
Basigin	Bsg	P18572	3.31557	-1.05673
Bcl-2-like protein 13	Bcl2l13	P59017	3.38551	-1.18949
Beclin-1	Becn1	O88597	2.34076	2.47422
Beta-2-glycoprotein 1	Apoh	Q01339	4.42162	4.90905
Beta-2-syntrophin	Sntb2	Q61235	1.69689	-0.484138
Beta-adrenergic receptor kinase 1	Adrbk1	Q99MK8	1.74205	-0.930688
Beta-centractin	Actr1b	Q8R5C5	3.18433	-0.973537
Beta-enolase	Eno3	P21550	2.77799	-1.91222
Beta-hexosaminidase subunit beta	Hexb	P20060	2.00254	-0.66052
Beta-lactamase-like protein 2	Lactb2	Q99KR3	2.41431	0.485695
Beta-parvin	Parvb	Q9ES46	1.56421	0.576428
Bleomycin hydrolase	Blmh	Q8R016	2.73844	-0.958754
Bone marrow stromal antigen 2	Bst2	Q8R2Q8	1.30638	1.24281
Branched-chain-amino-acid aminotransferase, mitochondrial	Bcat2	O35855	1.47811	0.865308
BUB3-interacting and GLEBS motif-containing protein ZNF207	Znf207	Q9JMD0	3.07713	-1.78372
C-1-tetrahydrofolate synthase, cytoplasmic;Methylenetetrahydrofolate dehydrogenase;Methenyltetrahydrofolate cyclohydrolase;Formyltetrahydrofolate synthetase;C-1-tetrahydrofolate synthase, cytoplasmic, N-terminally processed	Mthfd1	Q922D8	4.50065	-0.497411
C4b-binding protein	C4bpa	P08607	2.26931	1.31702
Cadherin-1;E-Cad/CTF1;E-Cad/CTF2;E-Cad/CTF3	Cdh1	P09803	1.91592	-0.612158
Cadherin-13	Cdh13	Q9WTR5	1.43245	-0.568993
Calcitonin gene-related peptide type 1 receptor	Calcrl	Q9R1W5	1.70143	-0.549469
Calcium/calmodulin-dependent protein kinase type 1	Camk1	Q91YS8	2.06009	-1.46728
Calcium-binding mitochondrial carrier protein Aralar1	Slc25a12	Q8BH59	1.97041	-0.513513
Calcium-binding mitochondrial carrier protein Aralar2	Slc25a13	Q9QXX4	3.21938	-1.32431
Calcium-regulated heat stable protein 1	Carhsp1	Q9CR86	2.24893	1.52236
Calcium-transporting ATPase	Atp2b4	Q6Q477	2.07555	-0.378114
Calcyclin-binding protein	Cacybp	Q9CXW3	1.6761	0.501537
Calpain-1 catalytic subunit	Capn1	O35350	2.29963	-0.784337
Calpain-2 catalytic subunit	Capn2	O08529	1.85872	-0.504992
Calponin-2	Cnn2	Q08093	1.30827	0.941022
cAMP-dependent protein kinase catalytic subunit alpha	Prkaca	P05132	1.63929	-0.398055
cAMP-dependent protein kinase type I-alpha regulatory subunit;cAMP-dependent protein kinase type I-alpha regulatory subunit, N-terminally processed	Prkar1a	Q9DBC7	4.27091	-0.583911
cAMP-dependent protein kinase type II-alpha regulatory subunit	Prkar2a	P12367	3.39115	-0.606452
CAP-Gly domain-containing linker protein 1	Clip1	Q922J3	2.56257	-0.354458
Carbonyl reductase [NADPH] 1	Cbr1	P48758	3.31325	0.67597
Carbonyl reductase [NADPH] 3	Cbr3	Q8K354	3.50541	1.05949
Carboxylesterase 1C	Ces1c	P23953	6.50219	2.19319
Carboxylesterase 1D	Ces1d	Q8VCT4	1.31125	-0.356296
Carboxypeptidase B2	Cpb2	Q9JHH6	6.96421	3.86566
Carboxypeptidase M	Cpm	Q80V42	1.4354	-1.13461
Carboxypeptidase N catalytic chain	Cpn1	Q9JJN5	8.74437	4.71625
Carboxypeptidase N subunit 2	Cpn2	Q9DBB9	7.21745	4.08173
Carboxypeptidase Q	Cpq	Q9WVJ3	1.77198	0.703557
Carnitine O-acetyltransferase	Crat	P47934	1.7149	-1.02677
Carnitine O-palmitoyltransferase 1, liver isoform	Cpt1a	P97742	2.41837	0.714295
Casein kinase II subunit alpha	Csnk2a1	Q60737	1.84397	1.22687
Caspase-3;Caspase-3 subunit p17;Caspase-3 subunit p12	Casp3	P70677	2.25499	0.90576
Catechol O-methyltransferase	Comt	O88587	4.12358	1.3493
Catechol O-methyltransferase domain-containing protein 1	Comtd1	Q8BIG7	2.94725	1.41961
Catenin alpha-1	Ctnna1	P26231	5.34334	-0.886835
Catenin beta-1	Ctnnb1	Q02248	1.9462	-0.428789
Cathepsin D	Ctsd	P18242	1.45969	0.38863
Cathepsin S	Ctss	O70370	3.75275	0.821301
Cathepsin Z	Ctsz	Q9WUU7	2.97931	0.773384
Caveolin-1	Cav1	P49817	2.56443	1.01403
CD166 antigen	Alcam	Q61490	2.46615	-0.571542
CD2-associated protein	Cd2ap	Q9JLQ0	1.76424	-0.973057
CD44 antigen	Cd44	P15379	2.56571	-1.37396
CD5 antigen-like	Cd5l	Q9QWK4	2.16103	1.08819
CD81 antigen	Cd81	P35762	1.52512	1.47057
Cdc42 effector protein 1	Cdc42ep1	Q91W92	3.88368	-1.87166
CDGSH iron-sulfur domain-containing protein 3, mitochondrial	Cisd3	B1AR13	2.17121	-1.48651
Cell cycle and apoptosis regulator protein 2	Ccar2	Q8VDP4	4.10808	-1.72406
Cell cycle control protein 50A	Tmem30a	Q8VEK0	1.87267	-1.0955
Cell division cycle 5-like protein	Cdc5l	Q6A068	3.99448	-1.64577
Ceramide synthase 2	Cers2	Q924Z4	2.67357	1.71981
Ceruloplasmin	Cp	Q61147	7.13421	2.96562
cGMP-specific 3,5-cyclic phosphodiesterase	Pde5a	Q8CG03	2.15715	-0.378905
Charged multivesicular body protein 2a	Chmp2a	Q9DB34	1.54542	0.760651
Charged multivesicular body protein 6	Chmp6	P0C0A3	2.12156	1.39289
Chitinase-3-like protein 1	Chi3l1	Q61362	3.12005	-2.58668
Chloride intracellular channel protein 1	Clic1	Q9Z1Q5	2.70522	0.620889
Chloride intracellular channel protein 5	Clic5	Q8BXK9	1.42951	0.561596
Chondroitin sulfate proteoglycan 4	Cspg4	Q8VHY0	1.65222	0.575265
Chromobox protein homolog 1	Cbx1	P83917	2.61174	-0.698926
Cingulin	Cgn	P59242	2.70373	1.80104
Citrate synthase, mitochondrial	Cs	Q9CZU6	6.87234	-0.888455
C-Jun-amino-terminal kinase-interacting protein 4	Spag9	Q58A65	5.02198	2.08378
Class II histocompatibility antigen, M beta 1 chain	H2-DMb1	P35737	1.76549	0.938849
Clathrin heavy chain 1	Cltc	Q68FD5	2.7919	-0.365447
Clathrin interactor 1	Clint1	Q99KN9	3.81717	-1.15627
Cleavage and polyadenylation specificity factor subunit 5	Nudt21	Q9CQF3	1.95935	0.389249
Cleavage and polyadenylation specificity factor subunit 6	Cpsf6	Q6NVF9	3.22774	-0.727001
Cleavage and polyadenylation specificity factor subunit 7	Cpsf7	Q8BTV2	2.7223	-0.879387
Cleft lip and palate transmembrane protein 1 homolog	Clptm1	Q8VBZ3	4.61166	1.31996
CLIP-associating protein 1	Clasp1	Q80TV8	1.94503	0.681167
Clusterin;Clusterin beta chain;Clusterin alpha chain	Clu	Q06890	6.14455	4.31095
Coagulation factor V;Coagulation factor V heavy chain;Coagulation factor V light chain	F5	O88783	3.34883	1.78291
Coagulation factor X;Factor X light chain;Factor X heavy chain;Activated factor Xa heavy chain	F10	O88947	2.96341	1.68814
Coagulation factor XII;Coagulation factor XIIa heavy chain;Coagulation factor XIIa light chain	F12	Q80YC5	4.77145	3.72165
Coagulation factor XIII A chain	F13a1	Q8BH61	1.62654	-0.716793
Coatomer subunit beta	Copb1	Q9JIF7	5.95748	-0.569031
Coatomer subunit delta	Arcn1	Q5XJY5	3.61194	-0.577474
Coatomer subunit gamma-1	Copg1	Q9QZE5	4.26584	-0.378646
Coiled-coil domain-containing protein 127	Ccdc127	Q3TC33	3.25193	0.949889
Coiled-coil domain-containing protein 132	Ccdc132	Q8CI71	2.69691	-0.941918
Coiled-coil-helix-coiled-coil-helix domain-containing protein 2	Chchd2	Q9D1L0	1.76961	1.30864
Cold shock domain-containing protein E1	Csde1	Q91W50	2.93608	-0.60383
Cold-inducible RNA-binding protein	Cirbp	P60824	3.09338	-1.3178
Collagen alpha-1(VI) chain	Col6a1	Q04857	7.17372	-1.78855
Collagen alpha-1(XII) chain	Col12a1	Q60847	2.41099	-0.948482
Collagen alpha-1(XVIII) chain;Endostatin	Col18a1	P39061	4.51573	1.75268
Collagen alpha-2(VI) chain	Col6a2	Q02788	7.3289	-1.71432
Collagen type IV alpha-3-binding protein	Col4a3bp	Q9EQG9	2.01556	-0.863203
Complement C1q subcomponent subunit B	C1qb	P14106	2.15989	0.596943
Complement C1q subcomponent subunit C	C1qc	Q02105	2.56119	0.964332
Complement C1s-A subcomponent;Complement C1s-A subcomponent heavy chain;Complement C1s-A subcomponent light chain;Complement C1s-B subcomponent;Complement C1s-B subcomponent heavy chain;Complement C1s-B subcomponent light chain	C1sa;C1sb	Q8CG14	4.15396	2.39283
Complement C2;Complement C2b fragment;Complement C2a fragment	C2	P21180	3.468	1.8115
Complement C3;Complement C3 beta chain;C3-beta-c;Complement C3 alpha chain;C3a anaphylatoxin;Acylation stimulating protein;Complement C3b alpha chain;Complement C3c alpha chain fragment 1;Complement C3dg fragment;Complement C3g fragment;Complement C3d fragment;Complement C3f fragment;Complement C3c alpha chain fragment 2	C3	P01027	6.88329	2.90488
Complement C4-B;Complement C4 beta chain;Complement C4 alpha chain;C4a anaphylatoxin;Complement C4 gamma chain	C4b	P01029	9.24064	3.59474
Complement C5;Complement C5 beta chain;Complement C5 alpha chain;C5a anaphylatoxin;Complement C5 alpha chain	C5	P06684	8.62626	2.86263
Complement component C8 alpha chain	C8a	Q8K182	6.86114	3.62006
Complement component C8 beta chain	C8b	Q8BH35	8.37718	4.74692
Complement component C8 gamma chain	C8g	Q8VCG4	9.67705	5.41919
Complement component C9	C9	P06683	9.67852	4.98588
Complement component receptor 1-like protein	Cr1l	Q64735	2.01686	-1.65845
Complement factor B;Complement factor B Ba fragment;Complement factor B Bb fragment	Cfb	P04186	10.9151	3.6543
Complement factor D	Cfd	P03953	3.34379	1.78903
Complement factor H	Cfh	P06909	7.68419	3.0183
Complement factor I;Complement factor I heavy chain;Complement factor I light chain	Cfi	Q61129	7.62074	5.67892
Constitutive coactivator of PPAR-gamma-like protein 1	FAM120A	Q6A0A9	2.58046	1.28379
COP9 signalosome complex subunit 2	Cops2	P61202	4.55056	-1.6317
Copine-1	Cpne1	Q8C166	4.65836	-0.826609
Copine-3	Cpne3	Q8BT60	3.53037	-0.721153
Coronin-7	Coro7	Q9D2V7	2.06873	-0.518412
Corticosteroid-binding globulin	Serpina6	Q06770	8.98988	5.3808
Costars family protein ABRACL	Abracl	Q4KML4	2.19908	-1.6526
C-reactive protein	Crp	P14847	10.3447	4.81831
Creatine kinase M-type	Ckm	P07310	3.17825	-3.30988
Creatine kinase S-type, mitochondrial	Ckmt2	Q6P8J7	1.51645	-2.222
Crk-like protein	Crkl	P47941	2.02061	-1.30846
C-terminal-binding protein 2	Ctbp2	P56546	2.11583	-1.35345
Cullin-3	Cul3	Q9JLV5	3.20927	-1.15324
Cullin-5	Cul5	Q9D5V5	3.86102	-1.2689
Cullin-associated NEDD8-dissociated protein 1	Cand1	Q6ZQ38	4.51414	-0.664588
C-X-C motif chemokine 15	Cxcl15	Q9WVL7	3.73037	-2.32772
Cyclin-dependent kinase inhibitor 1B	Cdkn1b	P46414	2.60047	-1.10224
Cystatin-B	Cstb	Q62426	1.35952	0.96997
Cysteine and glycine-rich protein 2	Csrp2	P97314	1.50158	0.848012
Cysteine-rich protein 2	Crip2	Q9DCT8	2.13403	1.0041
Cysteine-rich with EGF-like domain protein 2	Creld2	Q9CYA0	2.06513	-1.3986
Cytochrome b-245 heavy chain	Cybb	Q61093	2.34263	-1.6846
Cytochrome b-245 light chain	Cyba	Q61462	1.88022	1.16685
Cytochrome b5	Cyb5a	P56395	1.4775	-1.00982
Cytochrome b-c1 complex subunit 9	Uqcr10	Q8R1I1	2.00697	2.5692
Cytochrome c oxidase subunit 2	Mtco2	P00405	1.7235	-0.478913
Cytochrome c oxidase subunit 3	mt-Co3	P00416	8.38436	2.72676
Cytochrome P450 20A1	Cyp20a1	Q8BKE6	1.75231	-0.527725
Cytochrome P450 2B10	Cyp2b10	P12791	2.74279	-0.666263
Cytochrome P450 2B19	Cyp2b19	O55071	7.07549	-1.74156
Cytochrome P450 2F2	Cyp2f2	P33267	9.24707	-1.76081
Cytochrome P450 2S1	Cyp2s1	Q9DBX6	2.01461	-0.43359
Cytochrome P450 4B1	Cyp4b1	Q64462	1.79945	-0.414193
Cytohesin-3	Cyth3	O08967	1.59947	-1.04231
Cytoplasmic aconitate hydratase	Aco1	P28271	7.92951	-3.00322
Cytoplasmic dynein 1 heavy chain 1	Dync1h1	Q9JHU4	1.99014	-0.371636
Cytoplasmic FMR1-interacting protein 1	Cyfip1	Q7TMB8	1.30968	-0.260221
Cytoplasmic protein NCK1	Nck1	Q99M51	1.39529	-0.930349
Cytosolic 10-formyltetrahydrofolate dehydrogenase	Aldh1l1	Q8R0Y6	3.93383	-0.811137
Cytosolic non-specific dipeptidase	Cndp2	Q9D1A2	1.88403	-0.20015
Dedicator of cytokinesis protein 7	Dock7	Q8R1A4	2.42497	-0.885095
Dedicator of cytokinesis protein 8	Dock8	Q8C147	2.00939	-1.11458
Dehydrogenase/reductase SDR family member 1	Dhrs1	Q99L04	1.53415	1.01145
Delta(3,5)-Delta(2,4)-dienoyl-CoA isomerase, mitochondrial	Ech1	O35459	4.14405	1.47675
Derlin-1	Derl1	Q99J56	3.1047	1.50938
Dihydrolipoyl dehydrogenase, mitochondrial	Dld	O08749	3.69767	-0.403481
Dihydrolipoyllysine-residue acetyltransferase component of pyruvate dehydrogenase complex, mitochondrial	Dlat	Q8BMF4	4.3666	-0.830258
Dihydropteridine reductase	Qdpr	Q8BVI4	1.91819	1.16403
Dihydropyrimidinase-related protein 2	Dpysl2	O08553	2.50313	-0.43353
Dihydropyrimidinase-related protein 4	Dpysl4	O35098	1.45622	-1.79894
Dihydropyrimidinase-related protein 5	Dpysl5	Q9EQF6	3.20298	-1.5548
Dimethylaniline monooxygenase [N-oxide-forming] 3	Fmo3	P97501	2.03962	-1.10147
Dimethylaniline monooxygenase [N-oxide-forming] 5	Fmo5	P97872	1.51597	-0.401234
Dipeptidase 1	Dpep1	P31428	3.4899	-0.861829
Dipeptidyl peptidase 4;Dipeptidyl peptidase 4 membrane form;Dipeptidyl peptidase 4 soluble form	Dpp4	P28843	2.152	-0.479892
Disco-interacting protein 2 homolog B	Dip2b	Q3UH60	3.42896	1.12992
Disintegrin and metalloproteinase domain-containing protein 10	Adam10	O35598	1.32255	-1.41724
Disintegrin and metalloproteinase domain-containing protein 9	Adam9	Q61072	1.31484	0.475739
Disks large homolog 1	Dlg1	Q811D0	3.35343	-0.664871
DNA damage-binding protein 1	Ddb1	Q3U1J4	5.4896	-0.87455
DnaJ homolog subfamily A member 1	Dnaja1	P63037	3.81958	-1.45521
DnaJ homolog subfamily A member 2	Dnaja2	Q9QYJ0	1.67038	-0.668224
DnaJ homolog subfamily B member 11	Dnajb11	Q99KV1	3.32161	-0.830066
DnaJ homolog subfamily C member 3	Dnajc3	Q91YW3	1.30719	-0.795368
Dolichol-phosphate mannosyltransferase subunit 1	Dpm1	O70152	2.09268	0.778783
Dolichyl-diphosphooligosaccharide--protein glycosyltransferase 48 kDa subunit	Ddost	O54734	2.4096	-0.469298
Dolichyl-diphosphooligosaccharide--protein glycosyltransferase subunit 1	Rpn1	Q91YQ5	1.62826	-0.330253
Dolichyl-diphosphooligosaccharide--protein glycosyltransferase subunit STT3B	Stt3b	Q3TDQ1	1.30401	0.45516
Dr1-associated corepressor	Drap1	Q9D6N5	1.42646	-1.35056
Dual specificity mitogen-activated protein kinase kinase 1	Map2k1	P31938	1.3118	-1.00112
Dynactin subunit 2	Dctn2	Q99KJ8	2.86319	-1.00969
Dynactin subunit 6	Dctn6	Q9WUB4	1.99912	0.781814
Dynamin-1-like protein	Dnm1l	Q8K1M6	3.31721	-1.02867
Dynamin-2	Dnm2	P39054	1.82111	-0.277121
Dynamin-like 120 kDa protein, mitochondrial;Dynamin-like 120 kDa protein, form S1	Opa1	P58281	1.62054	-1.05423
Dystrophin	Dmd	P11531	1.65481	-0.992742
E3 ubiquitin/ISG15 ligase TRIM25	Trim25	Q61510	4.28922	-1.43702
E3 ubiquitin-protein ligase DTX3L	Dtx3l	Q3UIR3	3.63288	-1.55882
E3 ubiquitin-protein ligase HUWE1	Huwe1	Q7TMY8	1.66578	0.998251
E3 ubiquitin-protein ligase NEDD4	Nedd4	P46935	2.06391	-0.42643
E3 ubiquitin-protein ligase UBR1	Ubr1	O70481	4.80755	-1.28256
E3 ubiquitin-protein ligase UBR4	Ubr4	A2AN08	1.35357	-1.38558
E3 UFM1-protein ligase 1	Ufl1	Q8CCJ3	1.41554	-0.729661
EGF-containing fibulin-like extracellular matrix protein 2	Efemp2	Q9WVJ9	2.62536	0.767093
EH domain-containing protein 1	Ehd1	Q9WVK4	2.0891	-0.368514
EH domain-containing protein 2	Ehd2	Q8BH64	3.76777	-0.543926
EH domain-containing protein 3	Ehd3	Q9QXY6	1.6662	1.19319
EH domain-containing protein 4	Ehd4	Q9EQP2	4.40023	-0.762777
Electron transfer flavoprotein subunit alpha, mitochondrial	Etfa	Q99LC5	5.5399	0.701849
Electron transfer flavoprotein-ubiquinone oxidoreductase, mitochondrial	Etfdh	Q921G7	4.16198	-0.841257
Elongation factor 1-alpha 1	Eef1a1	P10126	2.92492	-0.401587
Elongation factor 1-delta	Eef1d	P57776	3.56154	2.25406
Elongation factor 2	Eef2	P58252	1.94964	-0.239282
Elongation factor Tu GTP-binding domain-containing protein 1	Eftud1	Q8C0D5	4.20611	-0.659927
Elongation factor Tu, mitochondrial	Tufm	Q8BFR5	2.42941	-0.444728
Elongation of very long chain fatty acids protein 1	Elovl1	Q9JLJ5	1.87883	-0.733621
Elongation of very long chain fatty acids protein 5	Elovl5	Q8BHI7	1.39699	-0.599305
Endoglin	Eng	Q63961	2.81365	0.808127
Endonuclease domain-containing 1 protein	Endod1	Q8C522	1.56144	-0.426796
Endoplasmic reticulum resident protein 44	Erp44	Q9D1Q6	4.4225	-1.44758
Endoplasmic reticulum-Golgi intermediate compartment protein 1	Ergic1	Q9DC16	2.95722	1.79905
Endoplasmin	Hsp90b1	P08113	2.14734	-0.333576
Engulfment and cell motility protein 1	Elmo1	Q8BPU7	3.64054	-0.959825
Enhancer of rudimentary homolog	Erh	P84089	3.43348	2.24264
Enoyl-CoA delta isomerase 1, mitochondrial	Eci1	P42125	1.82325	0.371319
Enoyl-CoA delta isomerase 2, mitochondrial	Eci2	Q9WUR2	5.4586	2.03734
Enoyl-CoA hydratase, mitochondrial	Echs1	Q8BH95	2.15538	0.744194
Ephrin type-A receptor 2	Epha2	Q03145	2.54763	1.05929
Epidermal growth factor receptor	Egfr	Q01279	5.9653	2.1564
Epidermal growth factor receptor kinase substrate 8-like protein 2	Eps8l2	Q99K30	2.15222	-1.32665
Epididymal secretory protein E1	Npc2	Q9Z0J0	1.36933	-1.62259
Epithelial membrane protein 2	Emp2	O88662	1.31796	0.390529
Epoxide hydrolase 1	Ephx1	Q9D379	1.48452	-0.256791
Epsin-3	Epn3	Q91W69	5.13279	-1.60262
ER lumen protein-retaining receptor 2	Kdelr2	Q9CQM2	1.65272	0.836561
ER membrane protein complex subunit 2	Emc2	Q9CRD2	1.8089	0.944598
ER membrane protein complex subunit 4	Emc4	Q9CZX9	2.46107	1.52618
Estradiol 17-beta-dehydrogenase 11	Hsd17b11	Q9EQ06	1.41895	0.489085
Eukaryotic initiation factor 4A-III;Eukaryotic initiation factor 4A-III, N-terminally processed	Eif4a3	Q91VC3	2.81773	-1.74867
Eukaryotic translation initiation factor 2 subunit 2	Eif2s2	Q99L45	1.51448	-0.623101
Eukaryotic translation initiation factor 2A;Eukaryotic translation initiation factor 2A, N-terminally processed	Eif2a	Q8BJW6	1.36291	-0.310044
Eukaryotic translation initiation factor 3 subunit F	Eif3f	Q9DCH4	1.6342	-0.36809
Eukaryotic translation initiation factor 3 subunit M	Eif3m	Q99JX4	2.39875	-1.38405
Eukaryotic translation initiation factor 4E	Eif4e	P63073	2.76438	2.47643
Eukaryotic translation initiation factor 5	Eif5	P59325	2.96372	-0.697629
Exportin-1	Xpo1	Q6P5F9	3.35457	-0.67862
Exportin-2	Cse1l	Q9ERK4	2.53231	-0.252916
Extended synaptotagmin-1	Esyt1	Q3U7R1	2.64943	-0.279327
F-actin-capping protein subunit beta	Capzb	P47757	2.21077	1.45684
Far upstream element-binding protein 1	Fubp1	Q91WJ8	3.61329	-1.31295
Far upstream element-binding protein 2	Khsrp	Q3U0V1	2.64669	-0.754735
Farnesyl pyrophosphate synthase	Fdps	Q920E5	1.68342	0.939109
FAS-associated death domain protein	Fadd	Q61160	3.07334	0.707861
FAS-associated factor 2	Faf2	Q3TDN2	3.79436	-1.42156
Fatty acid synthase;[Acyl-carrier-protein] S-acetyltransferase;[Acyl-carrier-protein] S-malonyltransferase;3-oxoacyl-[acyl-carrier-protein] synthase;3-oxoacyl-[acyl-carrier-protein] reductase;3-hydroxyacyl-[acyl-carrier-protein] dehydratase;Enoyl-[acyl-carrier-protein] reductase;Oleoyl-[acyl-carrier-protein] hydrolase	Fasn	P19096	4.16086	-0.584209
Fatty acid-binding protein, epidermal	Fabp5	Q05816	2.03465	-0.585135
F-BAR domain only protein 2	Fcho2	Q3UQN2	2.12029	-0.886302
FERM, RhoGEF and pleckstrin domain-containing protein 1	Farp1	F8VPU2	5.16562	-0.593024
Fermitin family homolog 2	Fermt2	Q8CIB5	2.30771	-0.461438
Ferritin heavy chain;Ferritin heavy chain, N-terminally processed	Fth1	P09528	1.84959	-0.980964
Ferritin light chain 1;Ferritin light chain 2	Ftl1;Ftl2	P29391	1.73066	-0.621215
Fetuin-B	Fetub	Q9QXC1	8.37086	2.92306
Fibrinogen alpha chain;Fibrinopeptide A;Fibrinogen alpha chain	Fga	E9PV24	2.38939	0.767831
Fibrinogen beta chain;Fibrinopeptide B;Fibrinogen beta chain	Fgb	Q8K0E8	4.30951	1.21003
Fibrinogen gamma chain	Fgg	Q8VCM7	1.75835	0.541615
Fibronectin;Anastellin	Fn1	P11276	8.99036	6.04718
Fibulin-5	Fbln5	Q9WVH9	2.6823	-0.737512
Filamin-A	Flna	Q8BTM8	1.40269	-0.332504
Filamin-binding LIM protein 1	Fblim1	Q71FD7	2.76278	-1.57423
Flotillin-1	Flot1	O08917	3.30362	-0.931003
Flotillin-2	Flot2	Q60634	1.60588	-0.67049
Fumarate hydratase, mitochondrial	Fh	P97807	1.91274	-0.308035
Galactokinase	Galk1	Q9R0N0	4.14234	-0.860663
Galectin-3	Lgals3	P16110	5.32425	1.33138
Gamma-adducin	Add3	Q9QYB5	7.24437	-1.18403
Gamma-soluble NSF attachment protein	Napg	Q9CWZ7	1.34894	-0.75067
Gelsolin	Gsn	P13020	8.86837	-2.38201
General transcription factor II-I	Gtf2i	Q9ESZ8	3.15245	-1.44041
General vesicular transport factor p115	Uso1	Q9Z1Z0	6.54376	-0.604631
Glucose-6-phosphate 1-dehydrogenase X	G6pdx	Q00612	1.61934	-0.49851
Glucose-6-phosphate isomerase	Gpi	P06745	2.59352	-0.380939
Glutamate dehydrogenase 1, mitochondrial	Glud1	P26443	3.09104	-0.33515
Glutamate--cysteine ligase catalytic subunit	Gclc	P97494	2.37565	0.722982
Glutamyl aminopeptidase	Enpep	P16406	1.75154	-0.518039
Glutaredoxin-3	Glrx3	Q9CQM9	3.98736	-2.31782
Glutaryl-CoA dehydrogenase, mitochondrial	Gcdh	Q60759	1.49338	-1.19421
Glutathione peroxidase 3	Gpx3	P46412	2.33822	0.983105
Glutathione synthetase	Gss	P51855	4.58659	-1.10441
Glyceraldehyde-3-phosphate dehydrogenase	Gapdh	P16858	1.70114	-0.466081
Glycerol-3-phosphate dehydrogenase, mitochondrial	Gpd2	Q64521	2.53713	-0.543345
Glycine--tRNA ligase	Gars	Q9CZD3	2.87979	-0.722372
Glycogen phosphorylase, brain form	Pygb	Q8CI94	5.41381	-0.877262
Glycogen phosphorylase, muscle form	Pygm	Q9WUB3	4.35045	-1.09227
Glycophorin-A	Gypa	P14220	2.76733	1.86949
Glyoxalase domain-containing protein 4	Glod4	Q9CPV4	2.85656	0.664284
Golgi apparatus protein 1	Glg1	Q61543	4.87462	-1.23911
Golgi integral membrane protein 4	Golim4	Q8BXA1	3.00587	1.00159
Golgi reassembly-stacking protein 2	Gorasp2	Q99JX3	2.80306	-0.861045
Golgin subfamily A member 2	Golga2	Q921M4	2.03716	-1.13962
Golgin subfamily A member 7	Golga7	Q91W53	1.59865	0.891804
Growth hormone-inducible transmembrane protein	Ghitm	Q91VC9	1.64806	0.795921
GTPase-activating protein and VPS9 domain-containing protein 1	Gapvd1	Q6PAR5	4.19631	-0.666296
GTP-binding nuclear protein Ran	Ran	P62827	3.35503	0.660021
GTP-binding protein Rheb	Rheb	Q921J2	2.35912	2.14666
Guanine nucleotide-binding protein G(i) subunit alpha-2	Gnai2	P08752	3.1437	-0.557359
Guanine nucleotide-binding protein G(I)/G(S)/G(O) subunit gamma-12	Gng12	Q9DAS9	2.47173	1.97174
Guanine nucleotide-binding protein G(I)/G(S)/G(O) subunit gamma-2	Gng2	P63213	1.87181	1.42222
Guanine nucleotide-binding protein G(I)/G(S)/G(O) subunit gamma-5	Gng5	Q80SZ7	3.29694	3.38621
Guanine nucleotide-binding protein G(I)/G(S)/G(T) subunit beta-1	Gnb1	P62874	1.95379	0.655897
Guanine nucleotide-binding protein G(o) subunit alpha	Gnao1	P18872	5.31214	-1.31544
Guanine nucleotide-binding protein G(q) subunit alpha	Gnaq	P21279	5.83828	-0.715122
Guanine nucleotide-binding protein G(s) subunit alpha isoforms short;Guanine nucleotide-binding protein G(s) subunit alpha isoforms XLas	Gnas	P63094	3.75627	-0.382965
Guanine nucleotide-binding protein subunit alpha-13	Gna13	P27601	5.75454	-0.946794
Guanylate cyclase soluble subunit alpha-3	Gucy1a3	Q9ERL9	7.06246	-1.23203
Guanylate cyclase soluble subunit beta-1	Gucy1b3	O54865	2.30327	-0.701961
Guanylate-binding protein 4	Gbp4	Q61107	2.82183	-1.33008
H-2 class I histocompatibility antigen, Q10 alpha chain	H2-Q10	P01898	5.75522	2.74939
H-2 class II histocompatibility antigen, A-B alpha chain;H-2 class II histocompatibility antigen, A-U alpha chain	H2-Aa	P14434	3.39857	-1.16878
H-2 class II histocompatibility antigen, E-B beta chain;H-2 class II histocompatibility antigen, E-D beta chain	H2-Eb1	P04230	1.84283	-1.35583
Haptoglobin;Haptoglobin alpha chain;Haptoglobin beta chain	Hp	Q61646	6.79361	3.76989
Heat shock 70 kDa protein 12B	Hspa12b	Q9CZJ2	6.07138	-0.873166
Heat shock 70 kDa protein 1A;Heat shock 70 kDa protein 1B	Hspa1a;Hspa1b	Q61696	1.6892	-1.16666
Heat shock 70 kDa protein 4	Hspa4	Q61316	2.64453	-0.403725
Heat shock 70 kDa protein 4L	Hspa4l	P48722	3.76752	-0.524177
Heat shock cognate 71 kDa protein	Hspa8	P63017	4.35488	-0.720582
Heat shock protein HSP 90-alpha	Hsp90aa1	P07901	2.33574	-0.397561
Heat shock protein HSP 90-beta	Hsp90ab1	P11499	5.27247	-0.701027
Heat shock-related 70 kDa protein 2	Hspa2	P17156	1.9563	-1.53437
Hematopoietic progenitor cell antigen CD34	Cd34	Q64314	2.26553	1.35611
Heme oxygenase 1	Hmox1	P14901	4.19286	2.16521
Heme-binding protein 1	Hebp1	Q9R257	1.73721	0.701403
Hemopexin	Hpx	Q91X72	5.39961	3.00641
Heparin cofactor 2	Serpind1	P49182	6.4826	3.81845
Hepatocyte growth factor activator;Hepatocyte growth factor activator short chain;Hepatocyte growth factor activator long chain	Hgfac	Q9R098	9.27033	3.49244
Hepatocyte growth factor-regulated tyrosine kinase substrate	Hgs	Q99LI8	2.48877	-0.552911
Heterogeneous nuclear ribonucleoprotein A/B	Hnrnpab	Q99020	3.39332	-0.614196
Heterogeneous nuclear ribonucleoprotein F;Heterogeneous nuclear ribonucleoprotein F, N-terminally processed	Hnrnpf	Q9Z2X1	3.33905	-1.07146
Heterogeneous nuclear ribonucleoprotein H2	Hnrnph2	P70333	2.47447	-1.62508
Heterogeneous nuclear ribonucleoprotein K	Hnrnpk	P61979	4.9255	-0.591687
Heterogeneous nuclear ribonucleoprotein L	Hnrnpl	Q8R081	4.29852	-1.2177
Heterogeneous nuclear ribonucleoprotein L-like	Hnrnpll	Q921F4	3.74686	-1.70117
Heterogeneous nuclear ribonucleoprotein M	Hnrnpm	Q9D0E1	5.64543	-1.66538
Heterogeneous nuclear ribonucleoprotein Q	Syncrip	Q7TMK9	5.36245	-0.833391
Heterogeneous nuclear ribonucleoprotein U	Hnrnpu	Q8VEK3	3.12644	-0.655604
Heterogeneous nuclear ribonucleoprotein U-like protein 1	Hnrnpul1	Q8VDM6	4.70746	-0.996337
Heterogeneous nuclear ribonucleoprotein U-like protein 2	Hnrnpul2	Q00PI9	6.96929	-1.39097
Heterogeneous nuclear ribonucleoproteins C1/C2	Hnrnpc	Q9Z204	3.25142	-1.25139
High affinity immunoglobulin epsilon receptor subunit gamma	Fcer1g	P20491	2.14676	2.05786
High mobility group nucleosome-binding domain-containing protein 5	Hmgn5	Q9JL35	1.99939	-1.06006
Histamine N-methyltransferase	Hnmt	Q91VF2	1.36556	-0.384406
Histidine-rich glycoprotein	Hrg	Q9ESB3	9.06499	3.85454
Histidine--tRNA ligase, cytoplasmic	Hars	Q61035	1.8439	-0.356726
Histone H1.0;Histone H1.0, N-terminally processed	H1f0	P10922	6.52786	3.69003
Histone H1.1	Hist1h1a	P43275	2.17548	1.33632
Histone H1.2	Hist1h1c	P15864	3.66388	4.72681
Histone H1.3	Hist1h1d	P43277	5.93816	3.31856
Histone H1.4	Hist1h1e	P43274	5.57123	5.86499
Histone H1.5	Hist1h1b	P43276	3.05292	2.30994
Histone H2A type 2-A;Histone H2A type 2-C	Hist2h2aa1;Hist2h2ac	Q6GSS7	3.45255	2.21767
Histone H3.3;Histone H3.3C;Histone H3.1;Histone H3.2	H3f3a;H3f3c;Hist1h3a;Hist1h3b	P84244	1.84598	1.80012
Histone H4	Hist1h4a	P62806	3.47187	1.26035
Histone-binding protein RBBP4	Rbbp4	Q60972	6.88749	-1.74632
Homer protein homolog 3	Homer3	Q99JP6	2.39427	-0.847175
HRAS-like suppressor 3	Pla2g16	Q8R3U1	1.35993	-1.08477
Hsp90 co-chaperone Cdc37;Hsp90 co-chaperone Cdc37, N-terminally processed	Cdc37	Q61081	4.25986	-0.81587
Hydroxyacylglutathione hydrolase, mitochondrial	Hagh	Q99KB8	2.54816	0.414841
Hypoxanthine-guanine phosphoribosyltransferase	Hprt1	P00493	1.50833	0.374593
Ig alpha chain C region		P01878	6.87511	2.7242
Ig gamma-1 chain C region secreted form;Ig gamma-1 chain C region, membrane-bound form	Ighg1	P01868	6.67456	3.84129
Ig gamma-2A chain C region secreted form		P01864	3.61506	1.81192
Ig gamma-2B chain C region	Igh-3	P01867	1.57526	1.14839
Ig gamma-3 chain C region		P03987	2.85292	2.08471
Ig heavy chain V region 345;Ig heavy chain V region RF		P18526	2.09666	1.42546
Ig heavy chain V region 5-84		P18525	1.66881	1.69055
Ig heavy chain V region 6.96		P18528	1.72413	2.13052
Ig heavy chain V region AC38 205.12;Ig heavy chain V region J558;Ig heavy chain V region MOPC 104E		P06330	3.3756	1.98852
Ig heavy chain V region VH558 B4;Ig heavy chain V region 1-62-3;Ig heavy chain V region 186-1	Ighv1-62-3	P06328	3.06046	2.07356
Ig heavy chain V-III region J606;Ig heavy chain V-III region ABE-47N;Ig heavy chain V-III region U61;Ig heavy chain V-III region A4;Ig heavy chain V-III region T957;Ig heavy chain V-III region W3082		P01801	3.94703	2.25284
Ig kappa chain C region		P01837	3.13452	1.60365
Ig kappa chain V19-17	Igk-V19-17	P01633	2.6406	2.10631
Ig kappa chain V-II region 17S29.1		P03976	6.15831	3.17508
Ig kappa chain V-II region 26-10		P01631	5.01825	5.27569
Ig kappa chain V-II region 7S34.1		P01630	2.89554	3.64608
Ig kappa chain V-III region PC 3741/TEPC 111;Ig kappa chain V-III region TEPC 124		P01660	3.96564	2.59293
Ig kappa chain V-III region PC 4050;Ig kappa chain V-III region ABPC 22/PC 9245		P01663	2.29133	2.89258
Ig kappa chain V-III region PC 7183;Ig kappa chain V-III region PC 7043;Ig kappa chain V-III region PC 7210;Ig kappa chain V-III region PC 7769;Ig kappa chain V-III region CBPC 101		P01666	1.96249	1.50317
Ig kappa chain V-V region K2		P01635	3.41262	2.66785
Ig kappa chain V-V region L6;Ig kappa chain V-V region T1		P01638	4.12742	3.01533
Ig kappa chain V-V region MOPC 149		P01636	6.16544	5.33747
Ig kappa chain V-V region MOPC 173		P01643	1.98419	2.3911
Ig kappa chain V-V region MOPC 41	Gm5571	P01639	4.39949	2.72738
Ig kappa chain V-VI region NQ2-6.1		P04945	4.09574	2.87014
Ig lambda-1 chain C region		P01843	2.08247	2.22867
Ig lambda-2 chain C region;Ig lambda-3 chain C region	Iglc2;Iglc3	P01844	2.34926	1.48983
Immunity-related GTPase family M protein 1	Irgm1	Q60766	6.04601	-1.96711
Immunoglobulin J chain	Igj	P01592	1.35542	0.90387
Importin subunit beta-1	Kpnb1	P70168	4.85196	-0.794861
Inactive tyrosine-protein kinase 7	Ptk7	Q8BKG3	1.39546	-0.319327
InaD-like protein	Inadl	Q63ZW7	1.4003	-0.902346
Inhibitor of carbonic anhydrase	Ica	Q9DBD0	6.9446	3.65905
Inosine-5-monophosphate dehydrogenase 1	Impdh1	P50096	4.00787	-0.969227
Insulin-like growth factor-binding protein complex acid labile subunit	Igfals	P70389	7.02921	4.47815
Integral membrane protein 2B;BRI2, membrane form;BRI2 intracellular domain;BRI2C, soluble form;Bri23 peptide	Itm2b	O89051	5.31487	-3.64313
Integrator complex subunit 3	Ints3	Q7TPD0	2.44857	-1.02011
Integrin alpha-3;Integrin alpha-3 heavy chain;Integrin alpha-3 light chain	Itga3	Q62470	4.5082	-0.702194
Integrin alpha-5;Integrin alpha-5 heavy chain;Integrin alpha-5 light chain	Itga5	P11688	2.15807	0.873246
Integrin alpha-X	Itgax	Q9QXH4	4.5215	2.93091
Integrin beta-6	Itgb6	Q9Z0T9	3.83083	-0.806723
Integrin-linked protein kinase	Ilk	O55222	3.21074	-0.527441
Inter alpha-trypsin inhibitor, heavy chain 4	Itih4	A6X935	7.91184	4.55826
Inter-alpha-trypsin inhibitor heavy chain H1	Itih1	Q61702	9.56862	3.46511
Inter-alpha-trypsin inhibitor heavy chain H2	Itih2	Q61703	12.2476	5.05463
Inter-alpha-trypsin inhibitor heavy chain H3	Itih3	Q61704	10.1188	6.63942
Intercellular adhesion molecule 1	Icam1	P13597	3.10465	-0.950099
Interferon regulatory factor 2-binding protein-like	Irf2bpl	Q8K3X4	3.50303	-1.05088
Interferon-induced transmembrane protein 3	Ifitm3	Q9CQW9	1.32956	1.36352
Interleukin enhancer-binding factor 2	Ilf2	Q9CXY6	3.89508	-2.20966
Interleukin enhancer-binding factor 3	Ilf3	Q9Z1X4	4.91604	-1.68837
Interleukin-1 receptor accessory protein	Il1rap	Q61730	8.36327	3.82995
Isoamyl acetate-hydrolyzing esterase 1 homolog	Iah1	Q9DB29	1.42455	1.26315
Isocitrate dehydrogenase [NAD] subunit gamma 1, mitochondrial	Idh3g	P70404	5.34391	-0.765401
Isocitrate dehydrogenase [NADP] cytoplasmic	Idh1	O88844	3.36159	-0.395676
Isocitrate dehydrogenase [NADP], mitochondrial	Idh2	P54071	5.09726	-0.605015
Isoleucine--tRNA ligase, mitochondrial	Iars2	Q8BIJ6	2.27281	-0.377099
Isopentenyl-diphosphate Delta-isomerase 1	Idi1	P58044	2.56302	0.558182
Isovaleryl-CoA dehydrogenase, mitochondrial	Ivd	Q9JHI5	2.06806	-0.668057
Junction plakoglobin	Jup	Q02257	3.29263	-0.932954
Keratinocyte-associated protein 2	Krtcap2	Q5RL79	1.46901	0.705375
KH domain-containing, RNA-binding, signal transduction-associated protein 1	Khdrbs1	Q60749	3.16936	-0.970468
Kinesin light chain 1	Klc1	O88447	2.56504	-0.746768
Kininogen-1;Kininogen-1 heavy chain;Bradykinin;Kininogen-1 light chain	Kng1	O08677	6.63232	2.34848
Kininogen-1;Kininogen-1 heavy chain;Bradykinin;Kininogen-1 light chain	Kng1	O08677	4.90692	3.81073
KN motif and ankyrin repeat domain-containing protein 2	Kank2	Q8BX02	1.69697	-0.929456
KN motif and ankyrin repeat domain-containing protein 4	Kank4	Q6P9J5	2.09675	0.729144
Lactoylglutathione lyase	Glo1	Q9CPU0	1.88687	-0.571497
Lamin-B1	Lmnb1	P14733	3.45662	-1.14377
Lamin-B2	Lmnb2	P21619	3.42349	-2.67971
Laminin subunit alpha-4	Lama4	P97927	3.41688	-0.939437
Laminin subunit beta-1	Lamb1	P02469	4.72074	-0.80139
Laminin subunit gamma-1	Lamc1	P02468	3.86747	-0.666158
LanC-like protein 1	Lancl1	O89112	2.10414	-0.694253
Lethal(2) giant larvae protein homolog 2	Llgl2	Q3TJ91	1.39777	-0.614117
Leucine-rich repeat flightless-interacting protein 1	Lrrfip1	Q3UZ39	2.72935	1.19546
Leucine-rich repeat serine/threonine-protein kinase 2	Lrrk2	Q5S006	2.00396	-0.793305
Leucine-rich repeat-containing protein 16A	Lrrc16a	Q6EDY6	1.38074	-0.563951
Leucine-rich repeat-containing protein 59	Lrrc59	Q922Q8	1.98235	1.44833
Leucyl-cystinyl aminopeptidase	Lnpep	Q8C129	2.83458	-0.613374
Leukemia inhibitory factor receptor	Lifr	P42703	3.20986	2.07626
Leukocyte surface antigen CD47	Cd47	Q61735	3.337	-1.08498
Leukotriene A-4 hydrolase	Lta4h	P24527	3.19071	-0.696998
LIM zinc-binding domain-containing Nebulette	Nebl	Q9DC07	2.06855	0.669633
Lipase maturation factor 2	Lmf2	Q8C3X8	1.70225	0.936832
Lipid phosphate phosphohydrolase 1	Ppap2a	Q61469	1.34579	0.860375
Lipoamide acyltransferase component of branched-chain alpha-keto acid dehydrogenase complex, mitochondrial	Dbt	P53395	8.25052	-1.16713
Lipoma-preferred partner homolog	Lpp	Q8BFW7	4.26856	-0.942119
Lipoprotein lipase	Lpl	P11152	1.83822	1.084
Lon protease homolog, mitochondrial	Lonp1	Q8CGK3	8.46212	-1.80978
Long-chain-fatty-acid--CoA ligase 1	Acsl1	P41216	1.97077	-0.792587
Lupus La protein homolog	Ssb	P32067	1.45233	-0.276962
Lymphatic vessel endothelial hyaluronic acid receptor 1	Lyve1	Q8BHC0	2.33842	-1.12251
Lysophosphatidylcholine acyltransferase 1	Lpcat1	Q3TFD2	3.04316	-0.569932
Lysophospholipid acyltransferase 5	Lpcat3	Q91V01	1.68416	0.713577
Lysosomal alpha-glucosidase	Gaa	P70699	1.79099	-0.983375
Lysosome-associated membrane glycoprotein 3	Lamp3	Q7TST5	1.61151	-1.42404
Lysozyme C-1	Lyz1	P17897	5.45537	-3.26446
Lysozyme C-2	Lyz2	P08905	1.51478	-0.774638
Macrophage mannose receptor 1	Mrc1	Q61830	2.67311	2.02725
MAGUK p55 subfamily member 2	Mpp2	Q9WV34	3.9727	2.16901
Major urinary protein 3	Mup3	P04939	2.29502	1.1355
Mannose-1-phosphate guanyltransferase alpha	Gmppa	Q922H4	3.57856	-1.06316
Mannose-binding protein C	Mbl2	P41317	4.94698	3.09939
Mast/stem cell growth factor receptor Kit	Kit	P05532	6.18256	-1.93956
Matrin-3	Matr3	Q8K310	7.59828	-2.02949
Matrix Gla protein	Mgp	P19788	2.03402	0.860606
Matrix metalloproteinase-9	Mmp9	P41245	1.40046	-1.28212
Medium-chain specific acyl-CoA dehydrogenase, mitochondrial	Acadm	P45952	3.12814	-0.655609
Membrane magnesium transporter 1	Mmgt1	Q8K273	3.40738	0.865628
Membrane-associated guanylate kinase, WW and PDZ domain-containing protein 1	Magi1	Q6RHR9	2.7211	1.10161
Membrane-associated guanylate kinase, WW and PDZ domain-containing protein 3	Magi3	Q9EQJ9	1.36386	-0.793777
Membrane-associated progesterone receptor component 1	Pgrmc1	O55022	2.41341	-0.786189
Metastasis-associated protein MTA2	Mta2	Q9R190	1.34543	-0.858781
Methylcrotonoyl-CoA carboxylase subunit alpha, mitochondrial	Mccc1	Q99MR8	2.14644	-0.906845
Methylmalonyl-CoA mutase, mitochondrial	Mut	P16332	1.3403	-0.936497
Methylthioribose-1-phosphate isomerase	Mri1	Q9CQT1	1.70995	-0.761179
MICOS complex subunit Mic60	Immt	Q8CAQ8	2.57178	-0.76393
Microtubule-associated protein RP/EB family member 2	Mapre2	Q8R001	1.85863	-0.723762
Microtubule-associated protein tau	Mapt	P10637	2.78494	0.583193
Minor histocompatibility protein HA-1	Hmha1	Q3TBD2	6.32932	-1.03586
Misshapen-like kinase 1	Mink1	Q9JM52	2.63838	0.636481
Mitochondrial carnitine/acylcarnitine carrier protein	Slc25a20	Q9Z2Z6	1.86294	0.868548
Mitochondrial carrier homolog 2	Mtch2	Q791V5	2.40212	0.583294
Mitochondrial dicarboxylate carrier	Slc25a10	Q9QZD8	2.17341	0.568296
Mitochondrial import inner membrane translocase subunit TIM50	Timm50	Q9D880	2.56967	1.55945
Mitochondrial pyruvate carrier 2	Mpc2	Q9D023	2.72264	-0.902025
Mitochondrial-processing peptidase subunit alpha	Pmpca	Q9DC61	4.99921	-1.8434
Mitogen-activated protein kinase 1	Mapk1	P63085	2.89887	-0.967746
Mitogen-activated protein kinase 14	Mapk14	P47811	3.31849	-1.99907
Mitogen-activated protein kinase 3	Mapk3	Q63844	6.89163	-0.719544
MMS19 nucleotide excision repair protein homolog	Mms19	Q9D071	1.50489	-0.374221
Moesin	Msn	P26041	3.33067	-0.641486
Monocarboxylate transporter 1	Slc16a1	P53986	1.83596	0.827115
Mucin-1;Mucin-1 subunit alpha;Mucin-1 subunit beta	Muc1	Q02496	1.39533	-0.955606
Multidrug resistance protein 1A	Abcb1a	P21447	1.46734	0.864986
Multifunctional methyltransferase subunit TRM112-like protein	Trmt112	Q9DCG9	1.61208	-1.98236
Murinoglobulin-1	Mug1	P28665	6.38118	2.04736
Myb-binding protein 1A	Mybbp1a	Q7TPV4	1.52668	1.01812
Myelin expression factor 2	Myef2	Q8C854	4.9976	-1.43649
Myoferlin	Myof	Q69ZN7	2.90963	-0.306259
Myoglobin	Mb	P04247	2.57693	-3.32036
Myomegalin	Pde4dip	Q80YT7	1.89085	-3.1201
Myosin light chain 4	Myl4	P09541	2.54288	-2.41904
Myosin light chain kinase, smooth muscle;Myosin light chain kinase, smooth muscle, deglutamylated form	Mylk	Q6PDN3	1.54224	-0.503554
Myosin regulatory light chain 2, atrial isoform	Myl7	Q9QVP4	2.2422	-2.87966
Myosin-11	Myh11	O08638	2.00662	-0.824183
Myristoylated alanine-rich C-kinase substrate	Marcks	P26645	1.90996	-0.550588
N-acetylgalactosamine kinase	Galk2	Q68FH4	1.36821	-0.585696
N-acetylmuramoyl-L-alanine amidase	Pglyrp2	Q8VCS0	7.77355	2.86843
N-acylethanolamine-hydrolyzing acid amidase;N-acylethanolamine-hydrolyzing acid amidase subunit alpha;N-acylethanolamine-hydrolyzing acid amidase subunit beta	Naaa	Q9D7V9	1.90341	1.37652
NAD kinase 2, mitochondrial	Nadk2	Q8C5H8	4.36657	-1.90884
NAD(P) transhydrogenase, mitochondrial	Nnt	Q61941	2.65214	-0.478204
NAD(P)H dehydrogenase [quinone] 1	Nqo1	Q64669	3.13911	0.916672
NADH dehydrogenase [ubiquinone] 1 alpha subcomplex subunit 10, mitochondrial	Ndufa10	Q99LC3	4.84985	-2.88947
NADH dehydrogenase [ubiquinone] 1 alpha subcomplex subunit 12	Ndufa12	Q7TMF3	5.91954	-3.28917
NADH dehydrogenase [ubiquinone] 1 alpha subcomplex subunit 13	Ndufa13	Q9ERS2	4.31959	-2.26359
NADH dehydrogenase [ubiquinone] 1 alpha subcomplex subunit 6	Ndufa6	Q9CQZ5	2.13046	-1.88571
NADH dehydrogenase [ubiquinone] 1 alpha subcomplex subunit 8	Ndufa8	Q9DCJ5	2.05357	-1.74401
NADH dehydrogenase [ubiquinone] 1 alpha subcomplex subunit 9, mitochondrial	Ndufa9	Q9DC69	2.54486	-2.60989
NADH dehydrogenase [ubiquinone] 1 beta subcomplex subunit 8, mitochondrial	Ndufb8	Q9D6J5	1.63895	-1.5002
NADH dehydrogenase [ubiquinone] 1 subunit C2	Ndufc2	Q9CQ54	2.76729	-2.54382
NADH dehydrogenase [ubiquinone] flavoprotein 2, mitochondrial	Ndufv2	Q9D6J6	4.24125	-3.12305
NADH dehydrogenase [ubiquinone] iron-sulfur protein 2, mitochondrial	Ndufs2	Q91WD5	3.69277	-2.25929
NADH dehydrogenase [ubiquinone] iron-sulfur protein 3, mitochondrial	Ndufs3	Q9DCT2	6.02963	-1.67865
NADH dehydrogenase [ubiquinone] iron-sulfur protein 7, mitochondrial	Ndufs7	Q9DC70	4.50859	-2.16511
NADH-cytochrome b5 reductase 1	Cyb5r1	Q9DB73	4.25345	1.44507
NADH-cytochrome b5 reductase 3;NADH-cytochrome b5 reductase 3 membrane-bound form;NADH-cytochrome b5 reductase 3 soluble form	Cyb5r3	Q9DCN2	4.10305	0.752329
NADH-ubiquinone oxidoreductase 75 kDa subunit, mitochondrial	Ndufs1	Q91VD9	7.43088	-4.88384
NADH-ubiquinone oxidoreductase chain 4	Mtnd4	P03911	1.43587	-0.683689
NADPH:adrenodoxin oxidoreductase, mitochondrial	Fdxr	Q61578	1.79059	-1.06058
NADPH--cytochrome P450 reductase	Por	P37040	3.75734	-0.902188
N-alpha-acetyltransferase 15, NatA auxiliary subunit	Naa15	Q80UM3	1.49623	-0.550918
Nck-associated protein 1	Nckap1	P28660	1.84546	-0.422334
NEDD8-conjugating enzyme Ubc12	Ube2m	P61082	2.02063	1.07617
Negative elongation factor D	Nelfcd	Q922L6	1.53596	-0.710472
Neprilysin	Mme	Q61391	2.66697	-1.09345
Nestin	Nes	Q6P5H2	2.56031	2.45302
Neurobeachin-like protein 2	Nbeal2	Q6ZQA0	1.95752	-2.05472
Neuroplastin	Nptn	P97300	4.62987	-1.6121
Neutrophil cytosol factor 1	Ncf1	Q09014	3.27343	-1.15653
NHL repeat-containing protein 2	Nhlrc2	Q8BZW8	1.71247	-1.00426
Niban-like protein 1	Fam129b	Q8R1F1	4.2777	-0.604714
Nicastrin	Ncstn	P57716	4.05195	-1.05241
Nicotinamide phosphoribosyltransferase	Nampt	Q99KQ4	2.54283	-0.556753
Nidogen-1	Nid1	P10493	3.33037	-0.550955
Niemann-Pick C1 protein	Npc1	O35604	3.72204	0.903975
NIF3-like protein 1	Nif3l1	Q9EQ80	2.90715	-1.37987
Nischarin	Nisch	Q80TM9	4.73905	-1.01364
Nodal modulator 1	Nomo1	Q6GQT9	3.42886	1.24663
Non-POU domain-containing octamer-binding protein	Nono	Q99K48	2.48138	-1.57793
NSFL1 cofactor p47	Nsfl1c	Q9CZ44	2.80268	-0.74698
Nuclear cap-binding protein subunit 1	Ncbp1	Q3UYV9	5.08281	-1.50057
Nuclear protein localization protein 4 homolog	Nploc4	P60670	2.26739	-0.720511
Nuclease-sensitive element-binding protein 1	Ybx1	P62960	6.24698	2.43536
Nucleobindin-2;Nesfatin-1	Nucb2	P81117	3.70706	-1.21078
Nucleolar protein 58	Nop58	Q6DFW4	3.50302	-1.74869
Nucleolin	Ncl	P09405	2.88797	-0.508687
Nucleophosmin	Npm1	Q61937	3.36173	-0.728537
Nucleoprotein TPR	Tpr	F6ZDS4	1.73411	-0.845326
Nucleosome assembly protein 1-like 1	Nap1l1	P28656	1.3137	-0.354202
O-acetyl-ADP-ribose deacetylase MACROD1	Macrod1	Q922B1	2.39569	0.719491
Obg-like ATPase 1	Ola1	Q9CZ30	4.81658	-0.761417
Omega-amidase NIT2	Nit2	Q9JHW2	1.5747	0.469048
Ornithine aminotransferase, mitochondrial	Oat	P29758	2.44017	-0.31566
OTU domain-containing protein 7B	Otud7b	B2RUR8	1.3298	-0.862762
Oxysterol-binding protein 1	Osbp	Q3B7Z2	4.35644	-0.831588
Oxysterol-binding protein-related protein 6	Osbpl6	Q8BXR9	1.7366	-1.38489
Paladin	Pald1	P70261	2.15306	-0.596368
Paraspeckle component 1	Pspc1	Q8R326	2.27397	-0.913755
Parathymosin	Ptms	Q9D0J8	1.99491	1.7611
Partitioning defective 6 homolog beta	Pard6b	Q9JK83	2.25226	-1.63502
PCTP-like protein	Stard10	Q9JMD3	1.35392	0.939457
PDZ domain-containing protein GIPC2	Gipc2	Q9Z2H7	1.90465	-1.43674
Peptidyl-prolyl cis-trans isomerase B	Ppib	P24369	2.00465	0.776403
Peptidyl-prolyl cis-trans isomerase FKBP11	Fkbp11	Q9D1M7	2.47914	1.23098
Peptidyl-prolyl cis-trans isomerase FKBP4;Peptidyl-prolyl cis-trans isomerase FKBP4, N-terminally processed	Fkbp4	P30416	3.73337	-0.510243
Peptidyl-tRNA hydrolase 2, mitochondrial	Ptrh2	Q8R2Y8	2.05768	-0.464842
Periaxin	Prx	O55103	6.44283	-1.33288
Perilipin-3	Plin3	Q9DBG5	2.8068	1.73089
Peripheral plasma membrane protein CASK	Cask	O70589	1.5488	-1.11947
Peroxiredoxin-4	Prdx4	O08807	4.27828	0.783888
Peroxisomal acyl-coenzyme A oxidase 1	Acox1	Q9R0H0	1.69084	0.783216
Phenylalanine--tRNA ligase beta subunit	Farsb	Q9WUA2	2.41999	-0.632363
Phosphatase and actin regulator 4	Phactr4	Q501J7	3.27819	-0.924777
Phosphatidate cytidylyltransferase 2	Cds2	Q99L43	2.61495	0.659537
Phosphatidylinositol-binding clathrin assembly protein	Picalm	Q7M6Y3	1.78523	0.962461
Phosphatidylinositol-glycan-specific phospholipase D	Gpld1	O70362	7.18493	3.84401
Phosphoacetylglucosamine mutase	Pgm3	Q9CYR6	2.9156	-0.695384
Phosphoenolpyruvate carboxykinase [GTP], mitochondrial	Pck2	Q8BH04	3.3369	-1.39005
Phosphofurin acidic cluster sorting protein 1	Pacs1	Q8K212	7.60878	-1.08713
Phosphoglucomutase-1	Pgm1	Q9D0F9	1.47812	-0.295953
Phosphoglucomutase-like protein 5	Pgm5	Q8BZF8	4.50965	-0.575364
Phosphoglycerate kinase 1	Pgk1	P09411	2.46588	-0.571683
Phosphoglycerate mutase 2	Pgam2	O70250	1.91971	-1.29006
Phospholemman	Fxyd1	Q9Z239	1.418	1.36384
Phospholipid scramblase 3	Plscr3	Q9JIZ9	1.429	0.663476
Phospholipid scramblase 4	Plscr4	P58196	3.15617	-0.87436
Phosphoribosylformylglycinamidine synthase	Pfas	Q5SUR0	2.56551	-0.52546
Phosphoserine aminotransferase	Psat1	Q99K85	1.42547	0.862092
Pigment epithelium-derived factor	Serpinf1	P97298	4.62196	1.72161
Plasma kallikrein;Plasma kallikrein heavy chain;Plasma kallikrein light chain	Klkb1	P26262	6.97282	3.88163
Plasma membrane calcium-transporting ATPase 1	Atp2b1	G5E829	2.24699	-0.421811
Plasma protease C1 inhibitor	Serping1	P97290	6.85684	2.27144
Plasminogen;Plasmin heavy chain A;Activation peptide;Angiostatin;Plasmin heavy chain A, short form;Plasmin light chain B	Plg	P20918	8.17797	3.00742
Plastin-2	Lcp1	Q61233	1.41373	-0.366332
Plastin-3	Pls3	Q99K51	1.65645	-0.263402
Platelet glycoprotein 4	Cd36	Q08857	2.50392	-0.70651
Platelet glycoprotein V	Gp5	O08742	1.77736	-1.26406
Platelet-derived growth factor receptor alpha	Pdgfra	P26618	4.34958	2.06482
Plexin domain-containing protein 2	Plxdc2	Q9DC11	7.23168	-2.36358
Plexin-A1	Plxna1	P70206	2.00976	-0.710781
Podoplanin	Pdpn	Q62011	1.72568	1.4836
Poly [ADP-ribose] polymerase 1	Parp1	P11103	2.38973	-1.24536
Poly(rC)-binding protein 2	Pcbp2	Q61990	3.80804	-1.32766
Polyadenylate-binding protein 1	Pabpc1	P29341	2.79856	-0.42649
Polyadenylate-binding protein 2	Pabpn1	Q8CCS6	6.33567	-1.29269
Polycystin-2	Pkd2	O35245	1.41508	-0.651032
Polymerase I and transcript release factor	Ptrf	O54724	3.41781	-0.589341
Polypyrimidine tract-binding protein 1	Ptbp1	P17225	3.93415	-0.703342
Polypyrimidine tract-binding protein 3	Ptbp3	Q8BHD7	2.05513	-1.40159
Porphobilinogen deaminase	Hmbs	P22907	3.95928	-1.79778
Prelamin-A/C;Lamin-A/C	Lmna	P48678	1.79924	-0.845613
Pre-mRNA-processing factor 40 homolog A	Prpf40a	Q9R1C7	2.12874	-1.29095
Pre-mRNA-processing-splicing factor 8	Prpf8	Q99PV0	3.80186	-1.54353
Pre-mRNA-splicing factor ATP-dependent RNA helicase DHX15	Dhx15	O35286	5.22245	-0.973295
Presenilin-1;Presenilin-1 NTF subunit;Presenilin-1 CTF subunit;Presenilin-1 CTF12;Presenilin-2;Presenilin-2 NTF subunit;Presenilin-2 CTF subunit	Psen1;Psen2	P49769	1.41538	-0.700639
Probable ATP-dependent RNA helicase DDX6	Ddx6	P54823	6.67341	-0.769023
Probable ubiquitin carboxyl-terminal hydrolase FAF-X	Usp9x	P70398	2.19446	-0.514165
Programmed cell death 6-interacting protein	Pdcd6ip	Q9WU78	4.5078	-0.563235
Programmed cell death protein 4	Pdcd4	Q61823	3.10255	-2.11819
Prohibitin	Phb	P67778	1.7402	0.291151
Prohibitin-2	Phb2	O35129	1.32847	0.650037
Prolargin	Prelp	Q9JK53	3.27641	-1.02928
Proliferation-associated protein 2G4	Pa2g4	P50580	2.06496	-0.327943
Proline dehydrogenase 1, mitochondrial	Prodh	Q9WU79	1.45848	-0.735009
Prolow-density lipoprotein receptor-related protein 1;Low-density lipoprotein receptor-related protein 1 85 kDa subunit;Low-density lipoprotein receptor-related protein 1 515 kDa subunit;Low-density lipoprotein receptor-related protein 1 intracellular domain	Lrp1	Q91ZX7	4.36091	-0.780052
Prolyl endopeptidase	Prep	Q9QUR6	1.65769	-0.410345
Propionyl-CoA carboxylase alpha chain, mitochondrial	Pcca	Q91ZA3	2.20955	-0.569961
Propionyl-CoA carboxylase beta chain, mitochondrial	Pccb	Q99MN9	1.87806	-0.279014
Prostaglandin E synthase 2;Prostaglandin E synthase 2 truncated form	Ptges2	Q8BWM0	2.55197	1.67936
Prostaglandin F2 receptor negative regulator	Ptgfrn	Q9WV91	3.10997	-0.676298
Prostaglandin G/H synthase 1	Ptgs1	P22437	1.91797	-0.734255
Proteasome assembly chaperone 1	Psmg1	Q9JK23	2.38339	1.21787
Proteasome inhibitor PI31 subunit	Psmf1	Q8BHL8	2.12838	-0.994122
Proteasome subunit alpha type-1	Psma1	Q9R1P4	1.98144	0.568058
Proteasome subunit alpha type-6	Psma6	Q9QUM9	1.58745	0.324137
Proteasome subunit alpha type-7	Psma7	Q9Z2U0	1.75784	0.420016
Proteasome subunit beta type-1	Psmb1	O09061	4.06117	0.635696
Proteasome subunit beta type-2	Psmb2	Q9R1P3	2.08479	0.484474
Proteasome subunit beta type-6	Psmb6	Q60692	1.83294	0.597848
Proteasome-associated protein ECM29 homolog	Ecm29	Q6PDI5	1.31804	0.813494
Protein 4.1	Epb41	P48193	2.38947	-0.670367
Protein AMBP;Alpha-1-microglobulin;Inter-alpha-trypsin inhibitor light chain;Trypstatin	Ambp	Q07456	9.0192	4.64682
Protein bicaudal D homolog 2	Bicd2	Q921C5	2.34487	-4.10125
Protein CDV3	Cdv3	Q4VAA2	3.23558	2.51444
Protein diaphanous homolog 1	Diaph1	O08808	2.14664	-0.334265
Protein disulfide-isomerase	P4hb	P09103	3.3745	-0.324083
Protein disulfide-isomerase A3	Pdia3	P27773	2.48855	-0.399007
Protein disulfide-isomerase A4	Pdia4	P08003	2.94539	-0.613628
Protein disulfide-isomerase A6	Pdia6	Q922R8	4.20255	-0.58412
Protein disulfide-isomerase TMX3	Tmx3	Q8BXZ1	2.99772	-1.29664
Protein ERGIC-53	Lman1	Q9D0F3	1.79181	-0.462132
Protein FAM49A	Fam49a	Q8BHZ0	3.15835	2.24013
Protein FAM49B	Fam49b	Q921M7	2.82645	1.07983
Protein FAM63B	Fam63b	Q6PDI6	3.07465	-0.802128
Protein farnesyltransferase/geranylgeranyltransferase type-1 subunit alpha	Fnta	Q61239	1.45053	-0.974692
Protein flightless-1 homolog	Flii	Q9JJ28	2.81786	0.738457
Protein kinase C alpha type	Prkca	P20444	3.23452	1.37868
Protein kinase C and casein kinase substrate in neurons protein 2	Pacsin2	Q9WVE8	3.8861	-0.682933
Protein kinase C iota type	Prkci	Q62074	2.36299	1.41934
Protein LSM12 homolog	Lsm12	Q9D0R8	2.09625	0.587743
Protein LYRIC	Mtdh	Q80WJ7	2.97657	-2.21581
Protein MAL2	Mal2	Q8BI08	3.82816	-1.47755
Protein MEMO1	Memo1	Q91VH6	3.3862	1.28262
Protein Niban	Fam129a	Q3UW53	2.30654	-0.358758
Protein numb homolog	Numb	Q9QZS3	2.24669	-0.667838
Protein phosphatase 1 regulatory subunit 12A	Ppp1r12a	Q9DBR7	1.75978	-0.386402
Protein phosphatase 1 regulatory subunit 12B	Ppp1r12b	Q8BG95	2.76938	1.10899
Protein phosphatase 1 regulatory subunit 12C	Ppp1r12c	Q3UMT1	1.54353	-0.55809
Protein phosphatase 1 regulatory subunit 7	Ppp1r7	Q3UM45	5.04464	-1.29664
Protein phosphatase 1A	Ppm1a	P49443	5.41892	-1.26663
Protein phosphatase 1E	Ppm1e	Q80TL0	1.61355	2.98755
Protein phosphatase 1F	Ppm1f	Q8CGA0	1.64105	-0.494833
Protein phosphatase methylesterase 1	Ppme1	Q8BVQ5	2.57918	-1.42114
Protein PRRC1	Prrc1	Q3UPH1	1.69944	-1.2021
Protein prune homolog	Prune	Q8BIW1	3.1193	-1.04271
Protein S100-A11	S100a11	P50543	3.40708	3.84395
Protein S100-A13	S100a13	P97352	2.86684	3.5322
Protein S100-A6	S100a6	P14069	6.93677	2.93138
Protein S100-A8	S100a8	P27005	2.59749	2.84544
Protein SCO1 homolog, mitochondrial	Sco1	Q5SUC9	1.66586	1.22432
Protein SON	Son	Q9QX47	3.51664	-5.90881
Protein transport protein Sec61 subunit alpha isoform 1	Sec61a1	P61620	3.39778	0.887843
Protein transport protein Sec61 subunit beta	Sec61b	Q9CQS8	1.47569	1.92735
Protein unc-13 homolog D	Unc13d	B2RUP2	1.81519	0.928952
Protein VAC14 homolog	Vac14	Q80WQ2	3.07065	-0.898848
Protein Z-dependent protease inhibitor	Serpina10	Q8R121	5.36412	4.31951
Protein-glutamine gamma-glutamyltransferase 2	Tgm2	P21981	2.52337	-0.7695
Prothrombin;Activation peptide fragment 1;Activation peptide fragment 2;Thrombin light chain;Thrombin heavy chain	F2	P19221	5.31603	1.5912
Prothymosin alpha;Prothymosin alpha, N-terminally processed;Thymosin alpha	Ptma	P26350	3.49724	3.56084
Pulmonary surfactant-associated protein A	Sftpa1	P35242	2.96882	-1.17198
Pulmonary surfactant-associated protein C	Sftpc	P21841	3.47794	-2.02947
Puromycin-sensitive aminopeptidase	Npepps	Q11011	5.43444	-0.736755
Putative N-acetylglucosamine-6-phosphate deacetylase	Amdhd2	Q8JZV7	1.56485	-1.21817
Putative RNA-binding protein Luc7-like 2	Luc7l2	Q7TNC4	1.38019	-0.585059
Pyridoxal-dependent decarboxylase domain-containing protein 1	Pdxdc1	Q99K01	3.68377	-0.796253
Pyruvate carboxylase, mitochondrial	Pc	Q05920	5.30228	-0.638143
Pyruvate dehydrogenase E1 component subunit alpha, somatic form, mitochondrial	Pdha1	P35486	3.31888	-0.523808
Pyruvate kinase PKM	Pkm	P52480	8.0711	-1.27518
Pyruvate kinase PKM	Pkm	P52480	2.78467	-0.580566
Quinone oxidoreductase	Cryz	P47199	1.43389	1.37905
Quinone oxidoreductase-like protein 1	Cryzl1	Q921W4	2.30571	-1.92038
Rab GDP dissociation inhibitor alpha	Gdi1	P50396	2.47946	-0.46344
Rab GDP dissociation inhibitor beta	Gdi2	Q61598	6.73268	-0.673818
RAC-alpha serine/threonine-protein kinase	Akt1	P31750	3.06355	-2.30704
Ras GTPase-activating protein-binding protein 1	G3bp1	P97855	2.08651	-0.6035
Ras GTPase-activating-like protein IQGAP1	Iqgap1	Q9JKF1	3.52669	-0.459261
Ras-related C3 botulinum toxin substrate 2	Rac2	Q05144	1.64568	-0.660679
Ras-related GTP-binding protein C;Ras-related GTP-binding protein D	Rragc;Rragd	Q99K70	2.49839	0.801771
Ras-related protein Rab-11B	Rab11b	P46638	1.56846	0.674969
Ras-related protein Rab-18	Rab18	P35293	2.51521	0.63588
Ras-related protein Rab-1A	Rab1A	P62821	3.96238	0.886795
Ras-related protein Rab-1B	Rab1b	Q9D1G1	2.01024	0.523875
Ras-related protein Rab-27B	Rab27b	Q99P58	2.55788	0.809386
Ras-related protein Rab-2A	Rab2a	P53994	2.73538	0.510234
Ras-related protein Rab-31	Rab31	Q921E2	1.43204	0.636108
Ras-related protein Rab-4B	Rab4b	Q91ZR1	1.5324	0.593962
Ras-related protein Rab-5A	Rab5a	Q9CQD1	3.0271	0.653745
Ras-related protein Rab-5B	Rab5b	P61021	2.59532	0.739586
Ras-related protein Rab-5C	Rab5c	P35278	2.06274	0.405859
Ras-related protein Rab-6A	Rab6a	P35279	3.23774	2.82433
Ras-related protein Rab-6B	Rab6b	P61294	3.50282	1.56147
Ras-related protein Rab-7a	Rab7a	P51150	3.4763	0.482972
Ras-related protein Rab-8A	Rab8a	P55258	1.69045	0.513585
Ras-related protein Ral-A	Rala	P63321	3.93154	0.686766
Ras-related protein Ral-B	Ralb	Q9JIW9	3.09029	0.626456
Reticulocalbin-2	Rcn2	Q8BP92	1.44321	-1.46092
Retinal dehydrogenase 1	Aldh1a1	P24549	3.12621	-0.486211
Retinoic acid-induced protein 3	Gprc5a	Q8BHL4	1.90474	-0.377081
Retinol dehydrogenase 11	Rdh11	Q9QYF1	4.53425	1.97869
Retinol-binding protein 4	Rbp4	Q00724	6.05901	4.9568
Reversion-inducing cysteine-rich protein with Kazal motifs	Reck	Q9Z0J1	1.9245	-0.858756
Rho GTPase-activating protein 1	Arhgap1	Q5FWK3	3.04053	-0.338426
Rho guanine nucleotide exchange factor 1	Arhgef1	Q61210	2.07505	-0.458748
Rho guanine nucleotide exchange factor 12	Arhgef12	Q8R4H2	1.42861	-0.612708
Rho-associated protein kinase 2	Rock2	P70336	2.88099	0.814659
Rho-related GTP-binding protein RhoC	Rhoc	Q62159	1.37718	1.36134
Rho-related GTP-binding protein RhoG	Rhog	P84096	2.32892	0.895133
Ribonuclease inhibitor	Rnh1	Q91VI7	1.6596	0.535132
Ribosomal protein S6 kinase alpha-1	Rps6ka1	P18653	1.50881	-0.976005
Ribosomal protein S6 kinase alpha-3	Rps6ka3	P18654	2.754	-0.693328
RNA 3-terminal phosphate cyclase	RtcA	Q9D7H3	4.00041	-1.7282
RNA-binding protein 12	Rbm12	Q8R4X3	2.6973	-0.946773
RNA-binding protein with serine-rich domain 1	Rnps1	Q99M28	3.53349	-1.37611
RuvB-like 1	Ruvbl1	P60122	1.74336	-0.729453
Sarcalumenin	Srl	Q7TQ48	1.44976	-1.50644
Sarcoplasmic/endoplasmic reticulum calcium ATPase 3	Atp2a3	Q64518	1.32853	-0.251597
Sec1 family domain-containing protein 1	Scfd1	Q8BRF7	1.82377	1.28261
SEC14-like protein 4	Sec14l4	Q8R0F9	3.26845	-0.578049
SEC23-interacting protein	Sec23ip	Q6NZC7	2.89449	0.375434
Secernin-3	Scrn3	Q3TMH2	3.21149	-2.3759
Secreted phosphoprotein 24	Spp2	Q8K1I3	5.93884	2.62192
Secretory carrier-associated membrane protein 1	Scamp1	Q8K021	1.709	1.58168
Selenide, water dikinase 1	Sephs1	Q8BH69	2.03601	-1.14512
Selenium-binding protein 1;Selenium-binding protein 2	Selenbp1;Selenbp2	P17563	4.78849	-0.60693
Selenoprotein O	Selo	Q9DBC0	1.94584	-0.951812
Selenoprotein P	Sepp1	P70274	5.12862	3.02158
Septin-11	2011-09-01	Q8C1B7	1.65972	-0.352869
Septin-2	2002-09-01	P42208	3.82223	-0.571667
Septin-4	2004-09-01	P28661	2.62427	1.0334
Septin-7	2007-09-01	O55131	2.29723	-0.462487
Septin-8	2008-09-01	Q8CHH9	2.9299	-0.56101
Septin-9	2009-09-01	Q80UG5	1.73798	-0.402525
Sequestosome-1	Sqstm1	Q64337	2.32307	1.25192
Serine hydroxymethyltransferase	Shmt2	Q9CZN7	1.95112	-0.959466
Serine palmitoyltransferase 1	Sptlc1	O35704	4.96151	-0.908129
Serine protease inhibitor A3K	Serpina3k	P07759	2.98182	1.04911
Serine protease inhibitor A3M	Serpina3m	Q03734	6.80278	2.68967
Serine protease inhibitor A3N	Serpina3n	Q91WP6	7.7764	6.13743
Serine/arginine-rich splicing factor 1	Srsf1	Q6PDM2	2.17859	0.578772
Serine/arginine-rich splicing factor 2	Srsf2	Q62093	1.61805	0.575944
Serine/arginine-rich splicing factor 4	Srsf4	Q8VE97	2.39917	-0.929865
Serine/arginine-rich splicing factor 6	Srsf6	Q3TWW8	2.19449	-1.30262
Serine/arginine-rich splicing factor 7	Srsf7	Q8BL97	1.75755	0.927941
Serine/arginine-rich splicing factor 9	Srsf9	Q9D0B0	1.98311	-1.27619
Serine/threonine-protein kinase MRCK gamma	Cdc42bpg	Q80UW5	1.5995	-0.583698
Serine/threonine-protein kinase N1	Pkn1	P70268	3.02721	-1.07592
Serine/threonine-protein kinase Nek9	Nek9	Q8K1R7	3.62692	-0.72697
Serine/threonine-protein kinase OSR1	Oxsr1	Q6P9R2	3.89414	-0.665057
Serine/threonine-protein kinase receptor R3	Acvrl1	Q61288	3.91995	-1.58495
Serine/threonine-protein phosphatase 2A 55 kDa regulatory subunit B alpha isoform	Ppp2r2a	Q6P1F6	3.75127	-1.05653
Serine/threonine-protein phosphatase 2A 56 kDa regulatory subunit alpha isoform	Ppp2r5a	Q6PD03	1.48443	-0.386738
Serine/threonine-protein phosphatase 2A 65 kDa regulatory subunit A alpha isoform	Ppp2r1a	Q76MZ3	3.06003	-0.52945
Serine/threonine-protein phosphatase 2A activator	Ppp2r4	P58389	3.92912	-0.7477
Serine/threonine-protein phosphatase 4 regulatory subunit 1	Ppp4r1	Q8K2V1	1.57272	-0.545108
Serotransferrin	Tf	Q921I1	5.45084	1.86778
Serpin B6	Serpinb6	Q60854	3.08482	-0.385447
Serrate RNA effector molecule homolog	Srrt	Q99MR6	2.68766	-0.596822
Serum albumin	Alb	P07724	3.55352	0.900193
Serum amyloid A-1 protein	Saa1	P05366	3.71867	4.52256
Serum amyloid A-4 protein	Saa4	P31532	6.89513	7.04341
Serum amyloid P-component	Apcs	P12246	4.32772	4.91504
Serum paraoxonase/arylesterase 1	Pon1	P52430	1.59779	0.485917
Serum paraoxonase/lactonase 3	Pon3	Q62087	2.73869	-0.509912
S-formylglutathione hydrolase	Esd	Q9R0P3	2.93016	0.858251
Sideroflexin-1	Sfxn1	Q99JR1	3.9914	2.60154
Sideroflexin-3	Sfxn3	Q91V61	3.43091	0.85485
Signal recognition particle 54 kDa protein	Srp54	P14576	1.43434	-0.451261
Signal recognition particle receptor subunit alpha	Srpr	Q9DBG7	1.61096	0.747223
Signal recognition particle receptor subunit beta	Srprb	P47758	4.2223	0.900944
Signal transducer and activator of transcription 1	Stat1	P42225	2.35352	-0.617934
Signal transducer and activator of transcription 3	Stat3	P42227	2.04995	-0.235923
Signal transducer and transcription activator 6	Stat6	P52633	3.33441	-1.07447
Sister chromatid cohesion protein PDS5 homolog A	Pds5a	Q6A026	4.24231	-0.756057
Sister chromatid cohesion protein PDS5 homolog B	Pds5b	Q4VA53	2.80385	-1.0393
Small nuclear ribonucleoprotein Sm D3	Snrpd3	P62320	2.64165	-0.833233
Sodium/potassium-transporting ATPase subunit alpha-1	Atp1a1	Q8VDN2	3.32618	-0.542844
Sodium/potassium-transporting ATPase subunit beta-1	Atp1b1	P14094	5.41581	-0.680542
Sodium-dependent phosphate transport protein 2B	Slc34a2	Q9DBP0	3.5037	-1.55045
Solute carrier family 25 member 51	Slc25a51	Q5HZI9	1.66598	0.819708
Solute carrier organic anion transporter family member 3A1	Slco3a1	Q8R3L5	3.55426	1.59909
Sorbitol dehydrogenase	Sord	Q64442	3.14946	-0.624492
Sortilin	Sort1	Q6PHU5	5.20807	-0.865799
Sorting nexin-1	Snx1	Q9WV80	1.9998	-0.342549
Sorting nexin-2	Snx2	Q9CWK8	3.14287	-0.56933
Sorting nexin-4	Snx4	Q91YJ2	1.79317	-0.711557
Sorting nexin-6;Sorting nexin-6, N-terminally processed	Snx6	Q6P8X1	4.23064	-0.965982
Sorting nexin-9	Snx9	Q91VH2	3.30606	-1.38859
SPARC-like protein 1	Sparcl1	P70663	2.27704	-1.86096
Spectrin alpha chain, erythrocytic 1	Spta1	P08032	1.47326	-0.644549
Spectrin alpha chain, non-erythrocytic 1	Sptan1	P16546	2.8233	1.34663
Spectrin beta chain, erythrocytic	Sptb	P15508	2.18556	-0.80201
Spectrin beta chain, non-erythrocytic 1	Sptbn1	Q62261	3.59846	-0.734006
Sperm-associated antigen 7	Spag7	Q7TNE3	1.43211	0.925265
S-phase kinase-associated protein 1	Skp1	Q9WTX5	1.49333	-1.67042
Sphingosine 1-phosphate receptor 1	S1pr1	O08530	2.18668	-0.665162
Spliceosome RNA helicase Ddx39b	Ddx39b	Q9Z1N5	5.20049	-0.635202
Splicing factor 3A subunit 2	Sf3a2	Q62203	2.45927	-1.26198
Splicing factor 3A subunit 3	Sf3a3	Q9D554	2.07199	-1.43253
Splicing factor 3B subunit 1	Sf3b1	Q99NB9	2.78406	-1.07445
Splicing factor 3B subunit 3	Sf3b3	Q921M3	3.01668	-1.55543
Splicing factor U2AF 35 kDa subunit	U2af1	Q9D883	7.37935	2.5272
Splicing factor, proline- and glutamine-rich	Sfpq	Q8VIJ6	6.18394	-1.24632
Spondin-1	Spon1	Q8VCC9	2.35691	-0.985337
Squamous cell carcinoma antigen recognized by T-cells 3	Sart3	Q9JLI8	2.10885	-1.28228
Src substrate cortactin	Cttn	Q60598	2.13011	-0.574675
Staphylococcal nuclease domain-containing protein 1	Snd1	Q78PY7	5.01219	-0.668002
Sterol 26-hydroxylase, mitochondrial	Cyp27a1	Q9DBG1	1.63392	-0.423636
Steryl-sulfatase	Sts	P50427	6.96374	-1.54625
Stress-70 protein, mitochondrial	Hspa9	P38647	1.49441	-0.266374
Stress-induced-phosphoprotein 1	Stip1	Q60864	2.81634	-0.296888
Stromal cell-derived factor 2	Sdf2	Q9DCT5	2.08373	0.856431
Stromal cell-derived factor 2-like protein 1	Sdf2l1	Q9ESP1	1.85498	0.73988
Stromal membrane-associated protein 1	Smap1	Q91VZ6	1.92037	1.07892
Structural maintenance of chromosomes protein 1A	Smc1a	Q9CU62	3.74633	-1.81756
Succinate dehydrogenase [ubiquinone] flavoprotein subunit, mitochondrial	Sdha	Q8K2B3	3.75317	-0.969508
Succinate dehydrogenase [ubiquinone] iron-sulfur subunit, mitochondrial	Sdhb	Q9CQA3	3.55307	-0.887731
Succinate-semialdehyde dehydrogenase, mitochondrial	Aldh5a1	Q8BWF0	3.4827	-0.992584
Succinyl-CoA ligase [ADP/GDP-forming] subunit alpha, mitochondrial	Suclg1	Q9WUM5	1.92331	0.957379
Succinyl-CoA ligase [ADP-forming] subunit beta, mitochondrial	Sucla2	Q9Z2I9	5.83354	-0.939876
Succinyl-CoA ligase [GDP-forming] subunit beta, mitochondrial	Suclg2	Q9Z2I8	7.36035	-0.778474
Sulfhydryl oxidase 1	Qsox1	Q8BND5	8.92798	3.6478
Sulfide:quinone oxidoreductase, mitochondrial	Sqrdl	Q9R112	1.3053	-0.325982
SUMO-activating enzyme subunit 1;SUMO-activating enzyme subunit 1, N-terminally processed	Sae1	Q9R1T2	3.78626	-0.591182
SUMO-activating enzyme subunit 2	Uba2	Q9Z1F9	3.29539	-0.460757
Superkiller viralicidic activity 2-like 2	Skiv2l2	Q9CZU3	1.52917	-0.92504
Surfeit locus protein 1	Surf1	P09925	5.18728	1.72035
Switch-associated protein 70	Swap70	Q6A028	5.11391	-0.738679
Syndecan-4	Sdc4	O35988	3.64047	1.51432
Syntaxin-12	Stx12	Q9ER00	2.45367	2.28414
Syntaxin-7	Stx7	O70439	1.66982	1.65228
Syntaxin-binding protein 1	Stxbp1	O08599	1.77778	-0.384232
Syntaxin-binding protein 3	Stxbp3	Q60770	3.50559	-1.19335
Syntenin-1	Sdcbp	O08992	2.96992	1.97655
Talin-1	Tln1	P26039	2.1002	-0.355253
TAR DNA-binding protein 43	Tardbp	Q921F2	3.1433	-0.769289
TBC1 domain family member 2B	Tbc1d2b	Q3U0J8	3.08203	-1.2411
T-complex protein 1 subunit alpha	Tcp1	P11983	3.13627	-0.441199
T-complex protein 1 subunit delta	Cct4	P80315	1.58857	-0.367124
T-complex protein 1 subunit eta	Cct7	P80313	4.45445	-0.709822
T-complex protein 1 subunit gamma	Cct3	P80318	2.51554	-0.71255
T-complex protein 1 subunit theta	Cct8	P42932	4.76675	-0.57642
T-complex protein 1 subunit zeta	Cct6a	P80317	1.71084	-0.398958
Tetratricopeptide repeat protein 23-like	Ttc23l	A6H6E9	2.7028	-0.590055
Thioredoxin domain-containing protein 17	Txndc17	Q9CQM5	2.25984	-2.00266
Thioredoxin domain-containing protein 5	Txndc5	Q91W90	2.04195	-0.506208
Thioredoxin reductase 2, mitochondrial	Txnrd2	Q9JLT4	4.2236	-1.99611
Thioredoxin-related transmembrane protein 1	Tmx1	Q8VBT0	3.21573	0.746341
Threonine--tRNA ligase, cytoplasmic	Tars	Q9D0R2	3.36504	-0.774636
Thrombomodulin	Thbd	P15306	4.05432	-1.02431
Thymosin beta-4;Hematopoietic system regulatory peptide	Tmsb4x	P20065	2.58003	3.02933
Thyroid hormone receptor-associated protein 3	Thrap3	Q569Z6	1.82897	-0.978388
Thyroxine-binding globulin	Serpina7	P61939	5.46914	3.52543
Tight junction protein ZO-1	Tjp1	P39447	4.49765	-0.810617
Tight junction protein ZO-2	Tjp2	Q9Z0U1	2.39193	-0.433107
Trafficking protein particle complex subunit 11	Trappc11	B2RXC1	1.88672	0.969358
Trafficking protein particle complex subunit 2	Trappc2	Q9CQP2	1.97805	0.982965
Trans-1,2-dihydrobenzene-1,2-diol dehydrogenase	Dhdh	Q9DBB8	1.58151	-0.806184
Transcobalamin-2	Tcn2	O88968	3.63898	1.47361
Transcription activator BRG1	Smarca4	Q3TKT4	2.01357	-0.752149
Transcription elongation factor B polypeptide 2	Tceb2	P62869	2.28319	-2.09298
Transcription elongation regulator 1	Tcerg1	Q8CGF7	2.58562	-1.00036
Transcription factor BTF3 homolog 4	Btf3l4	Q9CQH7	1.89884	1.49995
Transcription factor p65	Rela	Q04207	2.13139	-0.795405
Transcription intermediary factor 1-beta	Trim28	Q62318	2.1789	-0.446149
Transformer-2 protein homolog alpha	Tra2a	Q6PFR5	2.51627	-1.13301
Transformer-2 protein homolog beta	Tra2b	P62996	3.86258	-1.27597
Transforming growth factor beta-1-induced transcript 1 protein	Tgfb1i1	Q62219	1.86637	-0.588364
Transforming protein RhoA	Rhoa	Q9QUI0	2.48177	0.939704
Transitional endoplasmic reticulum ATPase	Vcp	Q01853	4.07021	-0.505199
Transketolase	Tkt	P40142	3.17922	-0.484089
Transketolase-like protein 1	Tktl1	Q99MX0	3.37795	2.47793
Transmembrane 4 L6 family member 1	Tm4sf1	Q64302	2.56003	1.6143
Transmembrane and coiled-coil domains protein 2	Tmcc2	Q80W04	1.47628	-1.02991
Transmembrane emp24 domain-containing protein 2	Tmed2	Q9R0Q3	2.13268	0.694111
Transmembrane emp24 domain-containing protein 4	Tmed4	Q8R1V4	2.31606	1.34374
Transmembrane protein 109	Tmem109	Q3UBX0	1.89518	0.662817
Transmembrane protein 205	Tmem205	Q91XE8	1.48661	0.874668
Transmembrane protein 33	Tmem33	Q9CR67	2.13882	0.566106
Transmembrane protein 65	Tmem65	Q4VAE3	1.90994	1.0103
Transthyretin	Ttr	P07309	3.51732	2.66317
Tricarboxylate transport protein, mitochondrial	Slc25a1	Q8JZU2	1.52403	0.431048
Trifunctional enzyme subunit alpha, mitochondrial;Long-chain enoyl-CoA hydratase;Long chain 3-hydroxyacyl-CoA dehydrogenase	Hadha	Q8BMS1	1.6327	-0.513787
Trifunctional enzyme subunit beta, mitochondrial;3-ketoacyl-CoA thiolase	Hadhb	Q99JY0	3.29003	-0.547057
Trifunctional purine biosynthetic protein adenosine-3;Phosphoribosylamine--glycine ligase;Phosphoribosylformylglycinamidine cyclo-ligase;Phosphoribosylglycinamide formyltransferase	Gart	Q64737	4.11886	-0.666291
tRNA-splicing ligase RtcB homolog	Rtcb	Q99LF4	1.37083	-0.423364
Tubulin alpha-1A chain;Tubulin alpha-3 chain	Tuba1a;Tuba3a	P68369	3.37398	-1.08956
Tubulin alpha-4A chain	Tuba4a	P68368	1.31842	-0.340436
Tubulin alpha-8 chain	Tuba8	Q9JJZ2	1.72087	-1.54055
Tubulin beta-1 chain	Tubb1	A2AQ07	1.98858	0.820735
Tubulin beta-2A chain	Tubb2a	Q7TMM9	2.87547	-0.911088
Tubulin beta-4B chain	Tubb4b	P68372	5.63064	-1.37149
Tubulin polymerization-promoting protein family member 3	Tppp3	Q9CRB6	1.755	-0.759448
Tubulin-folding cofactor B	Tbcb	Q9D1E6	1.97415	0.67569
Tubulin-specific chaperone cofactor E-like protein	Tbcel	Q8C5W3	2.39366	-1.18591
Tubulin--tyrosine ligase-like protein 12	Ttll12	Q3UDE2	5.69708	-1.21308
Tumor protein p63-regulated gene 1-like protein	Tprg1l	Q9DBS2	2.56237	2.41776
Tyrosine-protein kinase BTK	Btk	P35991	1.53787	-0.723495
Tyrosine-protein kinase CSK	Csk	P41241	1.6465	-0.902481
Tyrosine-protein kinase HCK	Hck	P08103	2.4041	-1.33139
Tyrosine-protein kinase Yes	Yes1	Q04736	1.9991	-1.18342
Tyrosine-protein phosphatase non-receptor type 1	Ptpn1	P35821	2.75312	-1.00508
Tyrosine-protein phosphatase non-receptor type 11	Ptpn11	P35235	2.70798	0.989778
Tyrosine-protein phosphatase non-receptor type 23	Ptpn23	Q6PB44	3.02912	-0.569462
U1 small nuclear ribonucleoprotein A	Snrpa	Q62189	1.32736	0.96669
U5 small nuclear ribonucleoprotein 200 kDa helicase	Snrnp200	Q6P4T2	3.97203	-1.8596
U6 snRNA-associated Sm-like protein LSm3	Lsm3	P62311	3.4956	-2.56417
U6 snRNA-associated Sm-like protein LSm4	Lsm4	Q9QXA5	1.97595	-1.76565
Ubiquilin-2	Ubqln2	Q9QZM0	3.0238	-1.0143
Ubiquitin carboxyl-terminal hydrolase 24	Usp24	B1AY13	2.85676	3.16322
Ubiquitin carboxyl-terminal hydrolase 5	Usp5	P56399	4.05909	-0.543666
Ubiquitin carboxyl-terminal hydrolase 8	Usp8	Q80U87	2.00718	3.6753
Ubiquitin thioesterase OTUB1	Otub1	Q7TQI3	1.72943	0.905523
Ubiquitin-conjugating enzyme E2 H	Ube2h	P62257	1.5762	-1.42476
Ubiquitin-conjugating enzyme E2 N	Ube2n	P61089	1.89488	-0.563007
Ubiquitin-conjugating enzyme E2 R2	Ube2r2	Q6ZWZ2	1.62578	-0.997579
Ubiquitin-like modifier-activating enzyme 6	Uba6	Q8C7R4	1.56941	-0.899567
UDP-N-acetylhexosamine pyrophosphorylase-like protein 1	Uap1l1	Q3TW96	2.58174	-0.844258
UMP-CMP kinase 2, mitochondrial	Cmpk2	Q3U5Q7	3.79835	-1.54638
Unconventional myosin-Ib	Myo1b	P46735	1.32307	-0.546783
Unconventional myosin-Ic	Myo1c	Q9WTI7	1.45195	-0.50154
UPF0160 protein MYG1, mitochondrial	Myg1	Q9JK81	3.53873	-1.54727
UPF0568 protein C14orf166 homolog		Q9CQE8	1.79303	0.66933
UPF0587 protein C1orf123 homolog		Q8BHG2	2.25434	-1.27808
UPF0598 protein C8orf82 homolog		Q8VE95	2.58907	1.09449
Up-regulated during skeletal muscle growth protein 5	Usmg5	Q78IK2	1.89432	2.50606
Uridine diphosphate glucose pyrophosphatase	Nudt14	Q9D142	4.04709	1.9405
Uteroglobin	Scgb1a1	Q06318	3.83254	3.08334
Vacuolar protein sorting-associated protein 26A	Vps26a	P40336	2.1308	-0.434156
Vacuolar protein sorting-associated protein 35	Vps35	Q9EQH3	2.03674	-0.645606
Vacuolar protein sorting-associated protein VTA1 homolog	Vta1	Q9CR26	2.18597	-1.58655
Valine--tRNA ligase	Vars	Q9Z1Q9	2.13655	-0.275315
Vascular cell adhesion protein 1	Vcam1	P29533	1.3582	0.831745
Very-long-chain 3-oxoacyl-CoA reductase	Hsd17b12	O70503	1.61421	0.755244
Very-long-chain enoyl-CoA reductase	Tecr	Q9CY27	1.62346	-0.540485
Vesicle transport protein USE1	Use1	Q9CQ56	1.43201	0.98463
Vesicle-associated membrane protein 3	Vamp3	P63024	2.1369	2.39825
Vesicle-associated membrane protein 5	Vamp5	Q9Z2P8	2.03331	1.6784
Vesicle-associated membrane protein-associated protein A	Vapa	Q9WV55	3.70266	0.782249
Vesicle-associated membrane protein-associated protein B	Vapb	Q9QY76	3.47937	0.50569
Vesicle-fusing ATPase	Nsf	P46460	1.92687	-0.591749
Vigilin	Hdlbp	Q8VDJ3	1.9237	-0.37335
Vinculin	Vcl	Q64727	3.45324	-0.527705
Vitamin D-binding protein	Gc	P21614	7.88154	2.51963
Vitamin K-dependent protein S	Pros1	Q08761	3.95828	1.35576
Vitronectin	Vtn	P29788	7.65079	3.83428
Voltage-dependent anion-selective channel protein 1	Vdac1	Q60932	2.21062	0.892887
Voltage-dependent anion-selective channel protein 3	Vdac3	Q60931	2.92569	0.800799
Voltage-dependent calcium channel subunit alpha-2/delta-1;Voltage-dependent calcium channel subunit alpha-2-1;Voltage-dependent calcium channel subunit delta-1	Cacna2d1	O08532	1.57346	-0.952048
Volume-regulated anion channel subunit LRRC8C	Lrrc8c	Q8R502	4.70073	1.04435
von Willebrand factor A domain-containing protein 5A	Vwa5a	Q99KC8	4.63885	-0.58399
von Willebrand factor;von Willebrand antigen 2	Vwf	Q8CIZ8	4.06905	-0.834334
V-type proton ATPase 116 kDa subunit a isoform 1	Atp6v0a1	Q9Z1G4	1.53041	0.483057
V-type proton ATPase 16 kDa proteolipid subunit	Atp6v0c	P63082	1.67626	1.42078
V-type proton ATPase catalytic subunit A	Atp6v1a	P50516	1.46508	-0.343193
V-type proton ATPase subunit B, brain isoform	Atp6v1b2	P62814	3.27221	-0.51736
V-type proton ATPase subunit D	Atp6v1d	P57746	3.16869	1.14337
V-type proton ATPase subunit E 1	Atp6v1e1	P50518	2.85732	1.07975
V-type proton ATPase subunit G 1	Atp6v1g1	Q9CR51	1.81224	1.88474
V-type proton ATPase subunit H	Atp6v1h	Q8BVE3	1.35037	-0.492272
WASH complex subunit FAM21	Fam21	Q6PGL7	1.53071	-0.480563
WD repeat-containing protein 1	Wdr1	O88342	2.09278	-0.378241
WD repeat-containing protein 44	Wdr44	Q6NVE8	3.19445	-3.74737
WD40 repeat-containing protein SMU1;WD40 repeat-containing protein SMU1, N-terminally processed	Smu1	Q3UKJ7	3.37409	-1.92882
Xaa-Pro aminopeptidase 1	Xpnpep1	Q6P1B1	1.80109	-1.1452
Xanthine dehydrogenase/oxidase;Xanthine dehydrogenase;Xanthine oxidase	Xdh	Q00519	5.55005	-0.829251
Zinc transporter ZIP4	Slc39a4	Q78IQ7	2.51542	1.20595
Zinc-alpha-2-glycoprotein	Azgp1	Q64726	7.00358	3.89135
Zinc-binding alcohol dehydrogenase domain-containing protein 2	Zadh2	Q8BGC4	2.28979	-0.599858
	Gcn1l1	E9PVA8	3.61266	-0.631582
	Qars	Q8BML9	1.58354	-0.473583
		Q91ZU6	1.34946	0.986254
