# Supplementary material for: Diet-induced obesity alleviates epithelial damage in hyperoxic acute lung injury (HALI) in mice
Source: Respir Res. 2026 Apr 9;27:189. doi: 10.1186/s12931-026-03663-w (PMC13122894; doi:10.1186/s12931-026-03663-w)
Supplement: Supplementary file 2 — Supplementary Material 2. [file 12931_2026_3663_MOESM2_ESM.zip › S4_CD-Hyper all_GO Process_merged 0.1.xlsx]

## Sheet: CDvsCD-Hyper all_GO Process_mer
#term ID	term description	observed gene count	background gene count	strength	signal	false discovery rate	matching proteins in your network (IDs)	matching proteins in your network (labels)
GO:0006950	Response to stress	164	3453	0.35	1.11	1.32e-19	10090.ENSMUSP00000000049,10090.ENSMUSP00000000542,10090.ENSMUSP00000001780,10090.ENSMUSP00000002303,10090.ENSMUSP00000003947,10090.ENSMUSP00000004990,10090.ENSMUSP00000005218,10090.ENSMUSP00000005548,10090.ENSMUSP00000005815,10090.ENSMUSP00000006614,10090.ENSMUSP00000006952,10090.ENSMUSP00000007799,10090.ENSMUSP00000013737,10090.ENSMUSP00000014578,10090.ENSMUSP00000015484,10090.ENSMUSP00000015712…	Apoh,Acvrl1,Akt1,Rhoc,Nqo1,Mapk14,Cd44,Hmox1,Kit,Epha2,Saa4,Cav1,Ndufs2,Plg,Cybb,Lpl,Ncf1,Cd34,Ttll12,Sdc4,Cyba,Mmp9,Gabarap,Plin3,Egfr,Mpo,Scfd1,Serpina3n,F12,Pspc1,Cpb2,Clu,C9,Derl1,Aco2,Serpind1,Ahsg,Kng1,Hrg,Adipoq,Serping1,Cdc5l,C3,Cfb,Scgb1a1,Mbl2,Ifitm3,Klkb1,Parp1,Apcs,Mrc1,Hc,Gsn,Ptpn1,Actl6a,Aimp1,F3,Eif4e,Ncbp1,Erp44,Ambp,Orm1,Pdpn,Sfpq,Vamp3,Hgfac,Dhx15,Cxcl15,C8b,Ybx3,Itgax,Bax,Hpx,N…
GO:0015986	Proton motive force-driven ATP synthesis	18	69	1.09	2.0	1.29e-10	10090.ENSMUSP00000005647,10090.ENSMUSP00000013737,10090.ENSMUSP00000023608,10090.ENSMUSP00000026222,10090.ENSMUSP00000027111,10090.ENSMUSP00000027478,10090.ENSMUSP00000032882,10090.ENSMUSP00000042967,10090.ENSMUSP00000047960,10090.ENSMUSP00000065352,10090.ENSMUSP00000080995,10090.ENSMUSP00000101003,10090.ENSMUSP00000101006,10090.ENSMUSP00000105796,10090.ENSMUSP00000114963,10090.ENSMUSP00000121557…	Ndufs3,Ndufs2,Atp5j,Ndufb8,Ndufs1,Ndufa10,Ndufc2,Ndufv1,Atp5l,Ndufa8,mt-Atp8,Ndufs7,Atp5d,Ndufa13,Ndufb5,Ndufv2,Ndufa12,Ndufa9
GO:0006956	Complement activation	16	51	1.17	2.05	2.35e-10	10090.ENSMUSP00000022749,10090.ENSMUSP00000023994,10090.ENSMUSP00000024988,10090.ENSMUSP00000025229,10090.ENSMUSP00000025797,10090.ENSMUSP00000028233,10090.ENSMUSP00000031663,10090.ENSMUSP00000041855,10090.ENSMUSP00000044665,10090.ENSMUSP00000056836,10090.ENSMUSP00000067541,10090.ENSMUSP00000069418,10090.ENSMUSP00000077074,10090.ENSMUSP00000100464,10090.ENSMUSP00000107607,10090.ENSMUSP00000136790	C9,Serping1,C3,Cfb,Mbl2,Hc,C8b,C8g,Crp,Cfd,C8a,C4b,Cfi,Iglc2,Cfh,Ighv6-5
GO:0030195	Negative regulation of blood coagulation	13	46	1.12	1.62	4.66e-08	10090.ENSMUSP00000000049,10090.ENSMUSP00000014578,10090.ENSMUSP00000016638,10090.ENSMUSP00000021948,10090.ENSMUSP00000022576,10090.ENSMUSP00000023589,10090.ENSMUSP00000023590,10090.ENSMUSP00000023994,10090.ENSMUSP00000026907,10090.ENSMUSP00000039472,10090.ENSMUSP00000057563,10090.ENSMUSP00000127173,10090.ENSMUSP00000133302	Apoh,Plg,Cd34,F12,Cpb2,Kng1,Hrg,Serping1,Klkb1,Fgb,Gp1ba,Pdgfra,Apoe
GO:0008380	RNA splicing	30	364	0.59	1.04	2.36e-07	10090.ENSMUSP00000014684,10090.ENSMUSP00000018449,10090.ENSMUSP00000020397,10090.ENSMUSP00000021306,10090.ENSMUSP00000024727,10090.ENSMUSP00000026667,10090.ENSMUSP00000027127,10090.ENSMUSP00000030014,10090.ENSMUSP00000030117,10090.ENSMUSP00000030623,10090.ENSMUSP00000031061,10090.ENSMUSP00000031841,10090.ENSMUSP00000033673,10090.ENSMUSP00000034311,10090.ENSMUSP00000036924,10090.ENSMUSP00000044178…	U2af1,Prpf8,Snrpd3,Eftud2,Cdc5l,Eif4a3,Sf3b1,Ncbp1,Smu1,Sfpq,Dhx15,Tra2a,Nono,Lsm4,Ccar2,Lsm3,Sf3b3,Ybx1,Fmr1,Snrnp200,Ptbp3,Hnrnpc,Son,Lgals3,Hnrnpm,Tra2b,Rnps1,Ddx39,Prpf19,Tcerg1
GO:0002181	Cytoplasmic translation	18	127	0.82	1.26	2.66e-07	10090.ENSMUSP00000000756,10090.ENSMUSP00000023269,10090.ENSMUSP00000023869,10090.ENSMUSP00000028592,10090.ENSMUSP00000030014,10090.ENSMUSP00000071616,10090.ENSMUSP00000079163,10090.ENSMUSP00000079672,10090.ENSMUSP00000081474,10090.ENSMUSP00000092502,10090.ENSMUSP00000099541,10090.ENSMUSP00000099878,10090.ENSMUSP00000099909,10090.ENSMUSP00000099962,10090.ENSMUSP00000117834,10090.ENSMUSP00000120528…	Rpl13,Rpl24,Denr,Eif3m,Ncbp1,Rpl7,Rpl15,Rpl35,Rplp2,Rps2,Rpl23a,Rps6,Rps27a,Rpl7a,Rpl29,Rps20,Rpl18,Rpl8
GO:1905952	Regulation of lipid localization	20	199	0.67	0.98	4.71e-06	10090.ENSMUSP00000001780,10090.ENSMUSP00000007799,10090.ENSMUSP00000015712,10090.ENSMUSP00000019726,10090.ENSMUSP00000023593,10090.ENSMUSP00000023608,10090.ENSMUSP00000024988,10090.ENSMUSP00000034189,10090.ENSMUSP00000034585,10090.ENSMUSP00000034588,10090.ENSMUSP00000036044,10090.ENSMUSP00000037039,10090.ENSMUSP00000044004,10090.ENSMUSP00000044665,10090.ENSMUSP00000045285,10090.ENSMUSP00000058757…	Akt1,Cav1,Lpl,Plin3,Adipoq,Atp5j,C3,Ces1c,Apoa4,Apoa1,Apob,Tspo,Lrp1,Crp,Abca3,Ptpn11,Agt,Apoc1,Apoa2,Apoe
GO:0010810	Regulation of cell-substrate adhesion	20	237	0.6	0.8	4.78e-05	10090.ENSMUSP00000000542,10090.ENSMUSP00000001592,10090.ENSMUSP00000006293,10090.ENSMUSP00000014578,10090.ENSMUSP00000017153,10090.ENSMUSP00000017488,10090.ENSMUSP00000023590,10090.ENSMUSP00000028619,10090.ENSMUSP00000030317,10090.ENSMUSP00000034588,10090.ENSMUSP00000036384,10090.ENSMUSP00000044004,10090.ENSMUSP00000054499,10090.ENSMUSP00000058757,10090.ENSMUSP00000074549,10090.ENSMUSP00000076533…	Acvrl1,Jup,Crkl,Plg,Sdc4,Vtn,Hrg,Hsd17b12,Pdpn,Apoa1,Rac2,Lrp1,Fn1,Ptpn11,Unc13d,Ptpra,Macf1,Dmd,Cask,Apod
GO:0006953	Acute-phase response	9	41	1.01	0.97	6.78e-05	10090.ENSMUSP00000006952,10090.ENSMUSP00000021506,10090.ENSMUSP00000023583,10090.ENSMUSP00000030044,10090.ENSMUSP00000044665,10090.ENSMUSP00000048704,10090.ENSMUSP00000054499,10090.ENSMUSP00000072652,10090.ENSMUSP00000112798	Saa4,Serpina3n,Ahsg,Orm1,Crp,Serpinf2,Fn1,Serpina1a,Itih4
GO:2001243	Negative regulation of intrinsic apoptotic signaling pathway	12	101	0.74	0.76	0.00030	10090.ENSMUSP00000001780,10090.ENSMUSP00000005218,10090.ENSMUSP00000005647,10090.ENSMUSP00000017881,10090.ENSMUSP00000022616,10090.ENSMUSP00000029053,10090.ENSMUSP00000032309,10090.ENSMUSP00000033673,10090.ENSMUSP00000036924,10090.ENSMUSP00000105796,10090.ENSMUSP00000129730,10090.ENSMUSP00000143312	Akt1,Cd44,Ndufs3,Mmp9,Clu,Ptpn1,Ybx3,Nono,Ccar2,Ndufa13,Dnaja1,Sh3glb1
GO:0034614	Cellular response to reactive oxygen species	13	127	0.68	0.7	0.00049	10090.ENSMUSP00000001780,10090.ENSMUSP00000003947,10090.ENSMUSP00000016094,10090.ENSMUSP00000017881,10090.ENSMUSP00000020329,10090.ENSMUSP00000020779,10090.ENSMUSP00000027777,10090.ENSMUSP00000030041,10090.ENSMUSP00000034585,10090.ENSMUSP00000067013,10090.ENSMUSP00000089708,10090.ENSMUSP00000119369,10090.ENSMUSP00000127173	Akt1,Nqo1,Ncf1,Mmp9,Egfr,Mpo,Parp1,Ambp,Apoa4,Rhob,Stat6,Becn1,Pdgfra
GO:0045766	Positive regulation of angiogenesis	15	180	0.59	0.62	0.00089	10090.ENSMUSP00000000542,10090.ENSMUSP00000001592,10090.ENSMUSP00000005548,10090.ENSMUSP00000015484,10090.ENSMUSP00000016638,10090.ENSMUSP00000017881,10090.ENSMUSP00000022865,10090.ENSMUSP00000024988,10090.ENSMUSP00000028233,10090.ENSMUSP00000029771,10090.ENSMUSP00000033053,10090.ENSMUSP00000062392,10090.ENSMUSP00000067013,10090.ENSMUSP00000080717,10090.ENSMUSP00000118169	Acvrl1,Jup,Hmox1,Cybb,Cd34,Mmp9,Mtdh,C3,Hc,F3,Itgax,Prkca,Rhob,Chil1,Lgals3
GO:0031100	Animal organ regeneration	10	85	0.74	0.63	0.0015	10090.ENSMUSP00000000049,10090.ENSMUSP00000005548,10090.ENSMUSP00000017488,10090.ENSMUSP00000020329,10090.ENSMUSP00000022576,10090.ENSMUSP00000034588,10090.ENSMUSP00000048357,10090.ENSMUSP00000096829,10090.ENSMUSP00000106953,10090.ENSMUSP00000126137	Apoh,Hmox1,Vtn,Egfr,Cpb2,Apoa1,Serpina10,Csnk2a1,Apoa2,Lifr
GO:0050729	Positive regulation of inflammatory response	13	146	0.62	0.59	0.0016	10090.ENSMUSP00000015712,10090.ENSMUSP00000020329,10090.ENSMUSP00000024988,10090.ENSMUSP00000032779,10090.ENSMUSP00000034713,10090.ENSMUSP00000043768,10090.ENSMUSP00000053891,10090.ENSMUSP00000059501,10090.ENSMUSP00000062392,10090.ENSMUSP00000064385,10090.ENSMUSP00000073975,10090.ENSMUSP00000078875,10090.ENSMUSP00000079991	Lpl,Egfr,C3,Ctsc,Ldlr,Cd81,Itga2,Vamp8,Prkca,S100a8,Pdcd4,Fcer1g,Plcg2
GO:0072657	Protein localization to membrane	26	486	0.4	0.51	0.0017	10090.ENSMUSP00000001592,10090.ENSMUSP00000006614,10090.ENSMUSP00000016094,10090.ENSMUSP00000023062,10090.ENSMUSP00000023593,10090.ENSMUSP00000024860,10090.ENSMUSP00000025786,10090.ENSMUSP00000030797,10090.ENSMUSP00000032440,10090.ENSMUSP00000032946,10090.ENSMUSP00000033093,10090.ENSMUSP00000034541,10090.ENSMUSP00000035155,10090.ENSMUSP00000043768,10090.ENSMUSP00000067681,10090.ENSMUSP00000069529…	Jup,Epha2,Ncf1,Tomm22,Adipoq,Ehd3,Pacs1,Vamp3,Sec13,Rab6a,Bax,Srpr,Rab6b,Cd81,Sec61b,Stx3,Fcer1g,Naca,Macf1,Vamp5,Ndufa13,Srp54b,Cask,Rab11a,Apoe,Sh3glb1
GO:0051099	Positive regulation of binding	15	202	0.54	0.53	0.0027	10090.ENSMUSP00000007799,10090.ENSMUSP00000017488,10090.ENSMUSP00000017881,10090.ENSMUSP00000022993,10090.ENSMUSP00000025786,10090.ENSMUSP00000027777,10090.ENSMUSP00000030014,10090.ENSMUSP00000044004,10090.ENSMUSP00000053891,10090.ENSMUSP00000080601,10090.ENSMUSP00000085906,10090.ENSMUSP00000130294,10090.ENSMUSP00000133302,10090.ENSMUSP00000133728,10090.ENSMUSP00000137309	Cav1,Vtn,Mmp9,Derl1,Pacs1,Parp1,Ncbp1,Lrp1,Itga2,Dtx3l,Fmr1,Ctbp2,Apoe,Hnrnpl,H1f0
GO:0099024	Plasma membrane invagination	8	61	0.79	0.56	0.0041	10090.ENSMUSP00000002436,10090.ENSMUSP00000028239,10090.ENSMUSP00000036384,10090.ENSMUSP00000072334,10090.ENSMUSP00000078875,10090.ENSMUSP00000100464,10090.ENSMUSP00000119369,10090.ENSMUSP00000136790	Snx9,Gsn,Rac2,Elmo1,Fcer1g,Iglc2,Becn1,Ighv6-5
GO:0010039	Response to iron ion	6	36	0.89	0.51	0.0086	10090.ENSMUSP00000005548,10090.ENSMUSP00000021773,10090.ENSMUSP00000023590,10090.ENSMUSP00000035158,10090.ENSMUSP00000100038,10090.ENSMUSP00000119369	Hmox1,Gpld1,Hrg,Trf,Aco1,Becn1
GO:0033986	Response to methanol	3	4	1.54	0.52	0.0108	10090.ENSMUSP00000073695,10090.ENSMUSP00000077909,10090.ENSMUSP00000113606	Serpina1c,Serpina1d,Serpina1e
GO:1904844	Response to L-glutamine	3	4	1.54	0.52	0.0108	10090.ENSMUSP00000003947,10090.ENSMUSP00000015484,10090.ENSMUSP00000017604	Nqo1,Cybb,Cyba
GO:0070486	Leukocyte aggregation	4	14	1.12	0.47	0.0154	10090.ENSMUSP00000005218,10090.ENSMUSP00000036384,10090.ENSMUSP00000064385,10090.ENSMUSP00000107607	Cd44,Rac2,S100a8,Cfh
GO:0099578	Regulation of translation at postsynapse, modulating synaptic transmission	3	5	1.45	0.48	0.0157	10090.ENSMUSP00000026667,10090.ENSMUSP00000029803,10090.ENSMUSP00000085906	Eif4a3,Eif4e,Fmr1
GO:0002478	Antigen processing and presentation of exogenous peptide antigen	5	31	0.88	0.4	0.0257	10090.ENSMUSP00000037088,10090.ENSMUSP00000046105,10090.ENSMUSP00000078875,10090.ENSMUSP00000128401,10090.ENSMUSP00000158533	H2-DMa,H2-Aa,Fcer1g,Tap1,H2-Eb1
GO:0061515	Myeloid cell development	8	88	0.63	0.37	0.0270	10090.ENSMUSP00000005815,10090.ENSMUSP00000024721,10090.ENSMUSP00000057563,10090.ENSMUSP00000058757,10090.ENSMUSP00000090895,10090.ENSMUSP00000099878,10090.ENSMUSP00000099947,10090.ENSMUSP00000128586	Kit,Rhag,Gp1ba,Ptpn11,Hba-a2,Rps6,Ptbp3,Nbeal2
GO:2001235	Positive regulation of apoptotic signaling pathway	11	159	0.51	0.35	0.0276	10090.ENSMUSP00000007799,10090.ENSMUSP00000022616,10090.ENSMUSP00000030623,10090.ENSMUSP00000032779,10090.ENSMUSP00000033093,10090.ENSMUSP00000064385,10090.ENSMUSP00000066488,10090.ENSMUSP00000087073,10090.ENSMUSP00000112221,10090.ENSMUSP00000119369,10090.ENSMUSP00000143312	Cav1,Clu,Sfpq,Ctsc,Bax,S100a8,Agt,Htra2,Nck1,Becn1,Sh3glb1
GO:0014012	Peripheral nervous system axon regeneration	3	7	1.3	0.41	0.0283	10090.ENSMUSP00000034585,10090.ENSMUSP00000037039,10090.ENSMUSP00000119827	Apoa4,Tspo,Apod
GO:0034384	High-density lipoprotein particle clearance	3	7	1.3	0.41	0.0283	10090.ENSMUSP00000034713,10090.ENSMUSP00000106953,10090.ENSMUSP00000133302	Ldlr,Apoa2,Apoe
GO:0098532	Histone H3-K27 trimethylation	3	8	1.24	0.38	0.0359	10090.ENSMUSP00000044395,10090.ENSMUSP00000045816,10090.ENSMUSP00000057308	H1f3,H1f2,H1f4
GO:1903901	Negative regulation of viral life cycle	5	36	0.81	0.35	0.0415	10090.ENSMUSP00000026565,10090.ENSMUSP00000027824,10090.ENSMUSP00000028239,10090.ENSMUSP00000051921,10090.ENSMUSP00000103528	Ifitm3,Apcs,Gsn,Bst2,Trim25
GO:0001935	Endothelial cell proliferation	5	37	0.8	0.34	0.0450	10090.ENSMUSP00000006614,10090.ENSMUSP00000007799,10090.ENSMUSP00000016638,10090.ENSMUSP00000034588,10090.ENSMUSP00000101049	Epha2,Cav1,Cd34,Apoa1,Col18a1
