# Supplementary material for: Diet-induced obesity alleviates epithelial damage in hyperoxic acute lung injury (HALI) in mice
Source: Respir Res. 2026 Apr 9;27:189. doi: 10.1186/s12931-026-03663-w (PMC13122894; doi:10.1186/s12931-026-03663-w)
Supplement: Supplementary file 2 — Supplementary Material 2. [file 12931_2026_3663_MOESM2_ESM.zip › S5_HFD-Hyper all_GO Process_merged 0.1.xlsx]

## Sheet: CDvsHFD-Hyper all_GO Process_me
#term ID	term description	observed gene count	background gene count	strength	signal	false discovery rate	matching proteins in your network (IDs)	matching proteins in your network (labels)
GO:0008152	Metabolic process	301	8096	0.19	0.81	2.72e-16	10090.ENSMUSP00000000049,10090.ENSMUSP00000000348,10090.ENSMUSP00000000349,10090.ENSMUSP00000000542,10090.ENSMUSP00000001780,10090.ENSMUSP00000003100,10090.ENSMUSP00000003370,10090.ENSMUSP00000003445,10090.ENSMUSP00000003521,10090.ENSMUSP00000003550,10090.ENSMUSP00000003907,10090.ENSMUSP00000004990,10090.ENSMUSP00000005066,10090.ENSMUSP00000005218,10090.ENSMUSP00000005406,10090.ENSMUSP00000005548…	Apoh,Rtca,Dbt,Acvrl1,Akt1,Cyp2f2,Hck,Fkbp11,Rps11,Ncstn,Gcdh,Mapk14,Map2k1,Cd44,App,Hmox1,Ndufs3,Ube2m,Kit,Crkl,Epha2,Itih3,Itih1,Acat2,Cav1,Ndufs2,Plg,U2af1,Cybb,Lpl,Cers2,Surf1,Qdpr,Cd5l,Ncf1,Cyba,Mmp9,Prpf8,Sart3,Egfr,Cpm,Pgam2,Cmpk2,Fdxr,Eftud2,Ppm1a,Npc2,Adssl1,Gpld1,Sfxn1,F12,Ckmt2,Nisch,Cpb2,Clu,Pabpn1,Derl1,Ndufa6,Aco2,Rpl24,Adipoq,Atp5j,Cdc5l,Ehd3,C3,Cfb,C2,Tmx3,Mbl2,Plaat3,Rbp4,Cpn1,Ndu…
GO:0043086	Negative regulation of catalytic activity	67	814	0.53	1.37	7.74e-14	10090.ENSMUSP00000000769,10090.ENSMUSP00000001780,10090.ENSMUSP00000005218,10090.ENSMUSP00000005406,10090.ENSMUSP00000006697,10090.ENSMUSP00000006704,10090.ENSMUSP00000007799,10090.ENSMUSP00000017488,10090.ENSMUSP00000017881,10090.ENSMUSP00000018470,10090.ENSMUSP00000021506,10090.ENSMUSP00000023450,10090.ENSMUSP00000023583,10090.ENSMUSP00000023589,10090.ENSMUSP00000023590,10090.ENSMUSP00000023593…	Serpinf1,Akt1,Cd44,App,Itih3,Itih1,Cav1,Vtn,Mmp9,Ywhab,Serpina3n,Serpind1,Ahsg,Kng1,Hrg,Adipoq,Serping1,C3,Scgb1a1,Chmp6,Ppp1r7,Apcs,Hc,Ptpn1,Ambp,Mug1,Serpina7,Apoa1,1300017J02Rik,Ccar2,Phpt1,Serpina3k,Serpina6,Itih2,Serpina10,Serpinf2,Bst2,Ppm1e,Prkca,Cdkn1b,Agt,Serpinc1,C4b,Serpina1a,Serpina1c,Pdcd4,Serpina1d,Abce1,Lamp3,Dtx3l,Nes,Csnk2a1,Apoc1,Apoa2,Hnrnpc,Pzp,Itih4,Apoc3,Serpina1e,Pkn1,Faf2,…
GO:0006956	Complement activation	20	51	1.21	2.56	3.67e-13	10090.ENSMUSP00000022749,10090.ENSMUSP00000023994,10090.ENSMUSP00000024988,10090.ENSMUSP00000025229,10090.ENSMUSP00000025230,10090.ENSMUSP00000025797,10090.ENSMUSP00000027657,10090.ENSMUSP00000028233,10090.ENSMUSP00000031663,10090.ENSMUSP00000041855,10090.ENSMUSP00000044665,10090.ENSMUSP00000056836,10090.ENSMUSP00000067541,10090.ENSMUSP00000069418,10090.ENSMUSP00000074902,10090.ENSMUSP00000077074…	C9,Serping1,C3,Cfb,C2,Mbl2,C4bp,Hc,C8b,C8g,Crp,Cfd,C8a,C4b,Cr1l,Cfi,Iglc2,Cfh,C1s1,Ighv6-5
GO:0007596	Blood coagulation	26	123	0.94	2.07	1.15e-12	10090.ENSMUSP00000000049,10090.ENSMUSP00000014578,10090.ENSMUSP00000021948,10090.ENSMUSP00000022576,10090.ENSMUSP00000022749,10090.ENSMUSP00000023450,10090.ENSMUSP00000023589,10090.ENSMUSP00000023590,10090.ENSMUSP00000023629,10090.ENSMUSP00000023994,10090.ENSMUSP00000024988,10090.ENSMUSP00000026907,10090.ENSMUSP00000028681,10090.ENSMUSP00000030985,10090.ENSMUSP00000033821,10090.ENSMUSP00000039472…	Apoh,Plg,F12,Cpb2,C9,Serpind1,Kng1,Hrg,Pros1,Serping1,C3,Klkb1,F2,Hgfac,F10,Fgb,Serpina10,Gp5,Fn1,Serpinc1,F5,Thbd,Stxbp3,Cfh,Pdgfra,Nbeal2
GO:0046034	ATP metabolic process	26	165	0.82	1.62	2.50e-10	10090.ENSMUSP00000005647,10090.ENSMUSP00000013737,10090.ENSMUSP00000020768,10090.ENSMUSP00000023085,10090.ENSMUSP00000023608,10090.ENSMUSP00000026222,10090.ENSMUSP00000026927,10090.ENSMUSP00000027111,10090.ENSMUSP00000027478,10090.ENSMUSP00000027777,10090.ENSMUSP00000032882,10090.ENSMUSP00000034834,10090.ENSMUSP00000034992,10090.ENSMUSP00000065352,10090.ENSMUSP00000068479,10090.ENSMUSP00000084586…	Ndufs3,Ndufs2,Pgam2,Ndufa6,Atp5j,Ndufb8,Nudt5,Ndufs1,Ndufa10,Parp1,Ndufc2,Pkm,Nt5e,Ndufa8,Ak1,Hspa1a,Ndufs7,Atp5d,Eno3,Ndufa13,Cfh,Ndufv2,Atp5j2,Ndufa12,Slc25a13,Ndufa9
GO:0002181	Cytoplasmic translation	21	127	0.84	1.46	1.13e-08	10090.ENSMUSP00000003521,10090.ENSMUSP00000023269,10090.ENSMUSP00000028592,10090.ENSMUSP00000029722,10090.ENSMUSP00000030014,10090.ENSMUSP00000032597,10090.ENSMUSP00000033683,10090.ENSMUSP00000054490,10090.ENSMUSP00000071616,10090.ENSMUSP00000079163,10090.ENSMUSP00000079672,10090.ENSMUSP00000086614,10090.ENSMUSP00000092502,10090.ENSMUSP00000099541,10090.ENSMUSP00000099757,10090.ENSMUSP00000099878…	Rps11,Rpl24,Eif3m,Rps3a1,Ncbp1,Rpl28,Rps4x,Rps23,Rpl7,Rpl15,Rpl35,Rpl34,Rps2,Rpl23a,Rps8,Rps6,Rpl7a,Rpl29,Rpl18,Rps24,Rpl8
GO:0006953	Acute-phase response	12	41	1.08	1.41	4.78e-07	10090.ENSMUSP00000006952,10090.ENSMUSP00000021506,10090.ENSMUSP00000023583,10090.ENSMUSP00000028681,10090.ENSMUSP00000030044,10090.ENSMUSP00000044665,10090.ENSMUSP00000048704,10090.ENSMUSP00000054499,10090.ENSMUSP00000072652,10090.ENSMUSP00000074436,10090.ENSMUSP00000112798,10090.ENSMUSP00000119150	Saa4,Serpina3n,Ahsg,F2,Orm1,Crp,Serpinf2,Fn1,Serpina1a,Hp,Itih4,Saa1
GO:0000398	mRNA splicing, via spliceosome	24	231	0.63	1.02	1.41e-06	10090.ENSMUSP00000014684,10090.ENSMUSP00000018449,10090.ENSMUSP00000019118,10090.ENSMUSP00000021306,10090.ENSMUSP00000024727,10090.ENSMUSP00000026667,10090.ENSMUSP00000027127,10090.ENSMUSP00000030014,10090.ENSMUSP00000030117,10090.ENSMUSP00000030623,10090.ENSMUSP00000030734,10090.ENSMUSP00000031513,10090.ENSMUSP00000031841,10090.ENSMUSP00000034311,10090.ENSMUSP00000044178,10090.ENSMUSP00000045073…	U2af1,Prpf8,Sart3,Eftud2,Cdc5l,Eif4a3,Sf3b1,Ncbp1,Smu1,Sfpq,Sf3a3,Srsf9,Tra2a,Lsm4,Lsm3,Sf3b3,Prpf40a,Snrnp200,Hnrnpc,Sf3a2,Srsf6,Hnrnpm,Tra2b,Rnps1
GO:0033344	Cholesterol efflux	10	31	1.13	1.27	3.63e-06	10090.ENSMUSP00000007799,10090.ENSMUSP00000021668,10090.ENSMUSP00000030698,10090.ENSMUSP00000034585,10090.ENSMUSP00000034588,10090.ENSMUSP00000036044,10090.ENSMUSP00000104091,10090.ENSMUSP00000106953,10090.ENSMUSP00000113126,10090.ENSMUSP00000133302	Cav1,Npc2,Stx12,Apoa4,Apoa1,Apob,Apoc1,Apoa2,Apoc3,Apoe
GO:2001242	Regulation of intrinsic apoptotic signaling pathway	20	179	0.67	0.96	6.44e-06	10090.ENSMUSP00000001780,10090.ENSMUSP00000005066,10090.ENSMUSP00000005218,10090.ENSMUSP00000005647,10090.ENSMUSP00000007799,10090.ENSMUSP00000017881,10090.ENSMUSP00000018544,10090.ENSMUSP00000022616,10090.ENSMUSP00000027777,10090.ENSMUSP00000029053,10090.ENSMUSP00000030623,10090.ENSMUSP00000033093,10090.ENSMUSP00000033673,10090.ENSMUSP00000036924,10090.ENSMUSP00000036993,10090.ENSMUSP00000064385…	Akt1,Map2k1,Cd44,Ndufs3,Cav1,Mmp9,Sept4,Clu,Parp1,Ptpn1,Sfpq,Bax,Nono,Ccar2,Opa1,S100a8,Ndufa13,Becn1,Dnaja1,Dnm1l
GO:0048259	Regulation of receptor-mediated endocytosis	15	132	0.67	0.77	0.00017	10090.ENSMUSP00000005406,10090.ENSMUSP00000017488,10090.ENSMUSP00000022616,10090.ENSMUSP00000023593,10090.ENSMUSP00000024988,10090.ENSMUSP00000027339,10090.ENSMUSP00000029912,10090.ENSMUSP00000035158,10090.ENSMUSP00000056888,10090.ENSMUSP00000062030,10090.ENSMUSP00000062392,10090.ENSMUSP00000086948,10090.ENSMUSP00000099638,10090.ENSMUSP00000104091,10090.ENSMUSP00000113126	App,Vtn,Clu,Adipoq,C3,Smap1,Sdcbp,Trf,Ubqln2,H1f1,Prkca,Aak1,Ankrd13a,Apoc1,Apoc3
GO:0046686	Response to cadmium ion	10	58	0.85	0.79	0.00030	10090.ENSMUSP00000001780,10090.ENSMUSP00000005548,10090.ENSMUSP00000005815,10090.ENSMUSP00000015484,10090.ENSMUSP00000016094,10090.ENSMUSP00000017881,10090.ENSMUSP00000020329,10090.ENSMUSP00000028239,10090.ENSMUSP00000065832,10090.ENSMUSP00000078630	Akt1,Hmox1,Kit,Cybb,Ncf1,Mmp9,Egfr,Gsn,Cdkn1b,Gss
GO:0043254	Regulation of protein-containing complex assembly	28	442	0.42	0.59	0.00052	10090.ENSMUSP00000002303,10090.ENSMUSP00000002436,10090.ENSMUSP00000003370,10090.ENSMUSP00000006381,10090.ENSMUSP00000007799,10090.ENSMUSP00000015855,10090.ENSMUSP00000021514,10090.ENSMUSP00000022616,10090.ENSMUSP00000023590,10090.ENSMUSP00000025999,10090.ENSMUSP00000027777,10090.ENSMUSP00000028239,10090.ENSMUSP00000030518,10090.ENSMUSP00000033093,10090.ENSMUSP00000045285,10090.ENSMUSP00000050446…	Rhoc,Snx9,Hck,Fblim1,Cav1,Prune1,Ppm1a,Clu,Hrg,Add3,Parp1,Gsn,Capzb,Bax,Abca3,Irgm1,Cdc42ep1,Fam49a,Cdkn1b,Fam49b,Hspa1a,Pde4dip,H3f3b,Tmsb4x,Lgals3,Sptan1,Apoe,Cryab
GO:0055082	Cellular chemical homeostasis	30	561	0.35	0.45	0.0040	10090.ENSMUSP00000000769,10090.ENSMUSP00000005406,10090.ENSMUSP00000005548,10090.ENSMUSP00000007799,10090.ENSMUSP00000017604,10090.ENSMUSP00000022576,10090.ENSMUSP00000024932,10090.ENSMUSP00000028681,10090.ENSMUSP00000032895,10090.ENSMUSP00000033093,10090.ENSMUSP00000033185,10090.ENSMUSP00000033695,10090.ENSMUSP00000034529,10090.ENSMUSP00000035158,10090.ENSMUSP00000038555,10090.ENSMUSP00000047564…	Serpinf1,App,Hmox1,Cav1,Cyba,Cpb2,Atp6v0c,F2,Nucb2,Bax,Hpx,Abcb7,Cul5,Trf,Pck2,Pygm,Fxyd1,Atp6v1g1,Prkca,Agt,Glrx3,Nptn,Sco1,Slc34a2,Stxbp3,Aco1,Apoc3,Tra2b,Apoe,Slc39a4
GO:0006897	Endocytosis	26	455	0.38	0.45	0.0044	10090.ENSMUSP00000002436,10090.ENSMUSP00000005406,10090.ENSMUSP00000007799,10090.ENSMUSP00000015998,10090.ENSMUSP00000017488,10090.ENSMUSP00000022197,10090.ENSMUSP00000023161,10090.ENSMUSP00000024860,10090.ENSMUSP00000026565,10090.ENSMUSP00000028045,10090.ENSMUSP00000028239,10090.ENSMUSP00000030760,10090.ENSMUSP00000033050,10090.ENSMUSP00000043768,10090.ENSMUSP00000045413,10090.ENSMUSP00000077074…	Snx9,App,Cav1,Cd5l,Vtn,Scamp1,Srl,Ehd3,Ifitm3,Mrc1,Gsn,Necap2,Lyve1,Cd81,Tbc1d2b,Cfi,Fcer1g,Aak1,Iglc2,Clint1,Arr3,Becn1,Epn3,Apoe,Ighv6-5,Dnm1l
GO:1903829	Positive regulation of protein localization	27	504	0.35	0.41	0.0080	10090.ENSMUSP00000001780,10090.ENSMUSP00000004990,10090.ENSMUSP00000005406,10090.ENSMUSP00000006614,10090.ENSMUSP00000020329,10090.ENSMUSP00000021514,10090.ENSMUSP00000021773,10090.ENSMUSP00000025951,10090.ENSMUSP00000027777,10090.ENSMUSP00000028681,10090.ENSMUSP00000030964,10090.ENSMUSP00000032409,10090.ENSMUSP00000034878,10090.ENSMUSP00000037417,10090.ENSMUSP00000038555,10090.ENSMUSP00000039472…	Akt1,Mapk14,App,Epha2,Egfr,Ppm1a,Gpld1,Rbp4,Parp1,F2,Cd38,Camk1,Tmem30a,Phpt1,Pck2,Fgb,Cd81,Bsg,Fcer1g,Dtx3l,Nptn,Sqstm1,Prkci,Cask,Lgals3,Hnrnpm,Dnm1l
GO:0030212	Hyaluronan metabolic process	6	31	0.91	0.5	0.0096	10090.ENSMUSP00000005218,10090.ENSMUSP00000006697,10090.ENSMUSP00000006704,10090.ENSMUSP00000033050,10090.ENSMUSP00000046530,10090.ENSMUSP00000112798	Cd44,Itih3,Itih1,Lyve1,Itih2,Itih4
GO:0031497	Chromatin assembly	13	163	0.52	0.42	0.0126	10090.ENSMUSP00000019118,10090.ENSMUSP00000025486,10090.ENSMUSP00000044395,10090.ENSMUSP00000045816,10090.ENSMUSP00000057308,10090.ENSMUSP00000062030,10090.ENSMUSP00000077814,10090.ENSMUSP00000079356,10090.ENSMUSP00000085006,10090.ENSMUSP00000099658,10090.ENSMUSP00000102062,10090.ENSMUSP00000136524,10090.ENSMUSP00000137309	Sart3,Lmnb1,H1f3,H1f2,H1f4,H1f1,H2ac18,H1f5,H4c11,Rbbp4,H3f3b,Lmnb2,H1f0
GO:0001889	Liver development	13	164	0.52	0.41	0.0131	10090.ENSMUSP00000005548,10090.ENSMUSP00000017488,10090.ENSMUSP00000020329,10090.ENSMUSP00000022576,10090.ENSMUSP00000023116,10090.ENSMUSP00000034834,10090.ENSMUSP00000038555,10090.ENSMUSP00000048357,10090.ENSMUSP00000074436,10090.ENSMUSP00000076575,10090.ENSMUSP00000083928,10090.ENSMUSP00000096829,10090.ENSMUSP00000130738	Hmox1,Vtn,Egfr,Cpb2,Aco2,Pkm,Pck2,Serpina10,Hp,Hmbs,Man2a1,Csnk2a1,Cul3
GO:0010039	Response to iron ion	6	36	0.84	0.43	0.0178	10090.ENSMUSP00000005548,10090.ENSMUSP00000021773,10090.ENSMUSP00000023590,10090.ENSMUSP00000035158,10090.ENSMUSP00000100038,10090.ENSMUSP00000119369	Hmox1,Gpld1,Hrg,Trf,Aco1,Becn1
GO:0033986	Response to methanol	3	4	1.49	0.47	0.0178	10090.ENSMUSP00000073695,10090.ENSMUSP00000077909,10090.ENSMUSP00000113606	Serpina1c,Serpina1d,Serpina1e
GO:0019395	Fatty acid oxidation	9	89	0.62	0.39	0.0203	10090.ENSMUSP00000003907,10090.ENSMUSP00000004990,10090.ENSMUSP00000007005,10090.ENSMUSP00000023593,10090.ENSMUSP00000032233,10090.ENSMUSP00000066092,10090.ENSMUSP00000099919,10090.ENSMUSP00000101023,10090.ENSMUSP00000131735	Gcdh,Mapk14,Acat2,Adipoq,Tuba8,Ech1,Crat,Ilvbl,Eci2
GO:0031960	Response to corticosteroid	14	201	0.46	0.36	0.0231	10090.ENSMUSP00000000769,10090.ENSMUSP00000005066,10090.ENSMUSP00000015484,10090.ENSMUSP00000017604,10090.ENSMUSP00000020329,10090.ENSMUSP00000023593,10090.ENSMUSP00000025554,10090.ENSMUSP00000026210,10090.ENSMUSP00000027777,10090.ENSMUSP00000029803,10090.ENSMUSP00000038555,10090.ENSMUSP00000045285,10090.ENSMUSP00000106046,10090.ENSMUSP00000129696	Serpinf1,Map2k1,Cybb,Cyba,Egfr,Adipoq,Scgb1a1,Cpn1,Parp1,Eif4e,Pck2,Abca3,Usp8,Sftpa1
GO:0010743	Regulation of macrophage derived foam cell differentiation	5	25	0.92	0.41	0.0235	10090.ENSMUSP00000015712,10090.ENSMUSP00000023593,10090.ENSMUSP00000036044,10090.ENSMUSP00000044665,10090.ENSMUSP00000066488	Lpl,Adipoq,Apob,Crp,Agt
GO:0071345	Cellular response to cytokine stimulus	35	810	0.25	0.3	0.0320	10090.ENSMUSP00000001780,10090.ENSMUSP00000004990,10090.ENSMUSP00000005218,10090.ENSMUSP00000005815,10090.ENSMUSP00000006293,10090.ENSMUSP00000007799,10090.ENSMUSP00000017604,10090.ENSMUSP00000018449,10090.ENSMUSP00000021158,10090.ENSMUSP00000025831,10090.ENSMUSP00000026565,10090.ENSMUSP00000028045,10090.ENSMUSP00000028239,10090.ENSMUSP00000030797,10090.ENSMUSP00000031322,10090.ENSMUSP00000033185…	Akt1,Mapk14,Cd44,Kit,Crkl,Cav1,Cyba,Prpf8,Txndc17,Dock8,Ifitm3,Mrc1,Gsn,Vamp3,Cxcl15,Hpx,Apob,Pck2,Fgb,Irgm1,Fn1,Ybx1,Fcer1g,Chil1,Stat6,Rps2,Il1rap,Stxbp3,Cd47,Gbp3,Trim25,Ndufa13,Lifr,Ctbp2,Mme
GO:0010815	Bradykinin catabolic process	3	7	1.25	0.36	0.0438	10090.ENSMUSP00000026210,10090.ENSMUSP00000138250,10090.ENSMUSP00000142205	Cpn1,Xpnpep1,Mme
