# Supplementary material for: Diet-induced obesity alleviates epithelial damage in hyperoxic acute lung injury (HALI) in mice
Source: Respir Res. 2026 Apr 9;27:189. doi: 10.1186/s12931-026-03663-w (PMC13122894; doi:10.1186/s12931-026-03663-w)
Supplement: Supplementary file 2 — Supplementary Material 2. [file 12931_2026_3663_MOESM2_ESM.zip › S6_CD-Hyper unique_GO Process_merged 0.1.xlsx]

## Sheet: CD-Hyper unique_GO Process_merg
#term ID	term description	observed gene count	background gene count	strength	signal	false discovery rate	matching proteins in your network (IDs)	matching proteins in your network (labels)
GO:0006950	Response to stress	54	3453	0.31	0.45	0.0021	10090.ENSMUSP00000000299,10090.ENSMUSP00000003207,10090.ENSMUSP00000004134,10090.ENSMUSP00000004377,10090.ENSMUSP00000005256,10090.ENSMUSP00000016771,10090.ENSMUSP00000020779,10090.ENSMUSP00000023238,10090.ENSMUSP00000023572,10090.ENSMUSP00000026671,10090.ENSMUSP00000028087,10090.ENSMUSP00000029663,10090.ENSMUSP00000029771,10090.ENSMUSP00000031320,10090.ENSMUSP00000031862,10090.ENSMUSP00000032309…	Itgb2,Lipe,Gstm5,Ptpn6,Ndrg1,Myh9,Mpo,Gsdmd,Cxadr,Rptor,Ppp6c,Aimp1,F3,Pf4,Cbx3,Ybx3,Ldlr,Ngp,Cmklr1,Tspo,Cybc1,Mustn1,Tigar,Flnb,Vamp7,Itga2,Chil3,Vamp8,Hmgb2,Rhob,Ano6,Upf1,Serpinb1a,Fmr1,Htra2,Map3k20,Naca,Src,Hba-a2,Gpx4,Macf1,Aoc3,B2m,Myh10,Coro1a,Plaa,Alad,Taok3,Hk1,Ermp1,Tap1,Prpf19,Sh3glb1,Scyl1
GO:1901566	Organonitrogen compound biosynthetic process	27	1293	0.43	0.36	0.0209	10090.ENSMUSP00000018992,10090.ENSMUSP00000022268,10090.ENSMUSP00000023869,10090.ENSMUSP00000025617,10090.ENSMUSP00000029663,10090.ENSMUSP00000030446,10090.ENSMUSP00000042967,10090.ENSMUSP00000043575,10090.ENSMUSP00000044871,10090.ENSMUSP00000045111,10090.ENSMUSP00000046585,10090.ENSMUSP00000047960,10090.ENSMUSP00000048469,10090.ENSMUSP00000049605,10090.ENSMUSP00000053033,10090.ENSMUSP00000065631…	Rars,Pdhb,Denr,Rfk,Aimp1,Urod,Ndufv1,Gtpbp1,Pigs,Mrps34,Acsl5,Atp5l,Rpl10a,Pycrl,Mrps7,Tpk1,mt-Atp8,Rplp2,Eef1g,Rps27a,Coasy,Alad,Dpm3,Rps16,Gls,Ndufb5,Rps20
GO:2000641	Regulation of early endosome to late endosome transport	4	19	1.44	0.38	0.0411	10090.ENSMUSP00000079689,10090.ENSMUSP00000090237,10090.ENSMUSP00000119102,10090.ENSMUSP00000143312	Dab2,Src,Snx12,Sh3glb1
